# Supplementary material for: 4-Formyl-2-nitro­phenyl 2-chloro­benzoate
Source: Acta Crystallogr Sect E Struct Rep Online. 2013 Nov 23;69(Pt 12):o1806. doi: 10.1107/S1600536813031346 (PMC3885061; doi:10.1107/S1600536813031346)
Supplement: Supplementary file 1 [file e-69-o1806-sup1.cif]

##############################################################################
#                                                                            #
# This CIF contains the data in a paper accepted for publication in          #
# Acta Crystallographica Section E. It conforms to the requirements of       #
# Notes for Authors for Acta Crystallographica Section E, and has been       #
# peer reviewed under the auspices of the IUCr Commission on Journals.       #
#                                                                            #
# Full details of the Crystallographic Information File format               #
# are given in the paper "The Crystallographic Information File (CIF):       #
# a New Standard Archive File for Crystallography" by S. R. Hall, F. H.      #
# Allen and I. D. Brown [Acta Cryst. (1991), A47, 655-685].                  #
#                                                                            #
# The current version of the core CIF dictionary is obtainable from          #
# ftp://ftp.iucr.org/pub/cif_core.dic.                                       #
#                                                                            #
# Software is freely available for graphical display of the structure(s)     #
# in this CIF. For information consult the CIF software page                 #
# http://www.iucr.org/resources/cif/software.                                #
#                                                                            #
# This file may be used for bona fide research purposes within the           #
# scientific community so long as proper attribution is given to the journal # 
# article from which it was obtained.                                        #
#                                                                            #
##############################################################################
data_I
_audit_creation_method     SHELXL-2013
_database_code_depnum_ccdc_archive     'CCDC 972237'
_chemical_name_systematic
;
4-Formyl-2-nitrophenyl 2-chlorobenzoate
;
_chemical_name_common     ?
_chemical_formula_moiety     'C14 H8 Cl N O5'
_chemical_formula_sum     'C14 H8 Cl N O5'
_chemical_formula_iupac     'C14 H8 Cl N O5'
_chemical_formula_weight     305.66
_chemical_melting_point     ?
_shelx_space_group_comment
;
The symmetry employed for this shelxl refinement is uniquely defined
by the following loop, which should always be used as a source of
symmetry information in preference to the above space-group names.
They are only intended as comments.
;
_space_group_crystal_system     orthorhombic
_space_group_name_H-M_alt     'P n a 21'
_space_group_name_Hall     'P 2c -2n'
loop_
    _space_group_symop_operation_xyz
    'x, y, z'
    '-x, -y, z+1/2'
    '-x+1/2, y+1/2, z+1/2'
    'x+1/2, -y+1/2, z'
_cell_length_a     16.2367(7)
_cell_length_b     7.1047(2)
_cell_length_c     11.4018(3)
_cell_angle_alpha     90
_cell_angle_beta     90
_cell_angle_gamma     90
_cell_volume     1315.28(8)
_cell_formula_units_Z     4
_cell_measurement_reflns_used     4580
_cell_measurement_theta_min     3.08
_cell_measurement_theta_max     25.98
_cell_measurement_temperature     293(2)
_exptl_crystal_description     prism
_exptl_crystal_colour     colourless
_exptl_crystal_size_max     0.220
_exptl_crystal_size_mid     0.190
_exptl_crystal_size_min     0.030
_exptl_crystal_density_diffrn     1.544
_exptl_crystal_density_meas     ?
_exptl_crystal_density_method     ?
_exptl_crystal_F_000     624
_exptl_absorpt_coefficient_mu     0.312
_exptl_absorpt_correction_type     none
_exptl_absorpt_process_details     ?
_shelx_estimated_absorpt_T_min     0.935
_shelx_estimated_absorpt_T_max     0.991
_exptl_absorpt_correction_T_min     ?
_exptl_absorpt_correction_T_max     ?
_exptl_special_details     ?
_diffrn_ambient_temperature     293(2)
_diffrn_radiation_type     MoK\a
_diffrn_radiation_wavelength     0.71073
_diffrn_measurement_device_type     'Nonius KappaCCD'
_diffrn_measurement_method     'CCD rotation images, thick slices'
_diffrn_detector_area_resol_mean     ?
_diffrn_reflns_number     4581
_diffrn_reflns_av_R_equivalents     0.0295
_diffrn_reflns_theta_min     3.080
_diffrn_reflns_theta_max     25.980
_diffrn_reflns_theta_full     25.242
_diffrn_measured_fraction_theta_max     0.998
_diffrn_measured_fraction_theta_full     0.996
_diffrn_reflns_limit_h_min     -20
_diffrn_reflns_limit_h_max     19
_diffrn_reflns_limit_k_min     -8
_diffrn_reflns_limit_k_max     8
_diffrn_reflns_limit_l_min     -14
_diffrn_reflns_limit_l_max     12
_refine_special_details     ?
_reflns_number_total     2449
_reflns_number_gt     1762
_reflns_threshold_expression     I>2\s(I)
_refine_ls_structure_factor_coef     Fsqd
_refine_ls_matrix_type     full
_refine_ls_R_factor_all     0.0722
_refine_ls_R_factor_gt     0.0439
_refine_ls_wR_factor_gt     0.1043
_refine_ls_wR_factor_ref     0.1197
_refine_ls_goodness_of_fit_ref     1.031
_refine_ls_restrained_S_all     1.031
_refine_ls_number_reflns     2449
_refine_ls_number_parameters     194
_refine_ls_number_restraints     1
_refine_ls_hydrogen_treatment     mixed
_refine_ls_weighting_scheme     calc
_refine_ls_weighting_details
                      'w=1/[\s^2^(Fo^2^)+(0.0719P)^2^] where P=(Fo^2^+2Fc^2^)/3'
_atom_sites_solution_hydrogens     mixed
_atom_sites_solution_primary     ?
_atom_sites_solution_secondary     ?
_refine_ls_shift/su_max     0.000
_refine_ls_shift/su_mean     0.000
_refine_diff_density_max     0.198
_refine_diff_density_min     -0.187
_refine_ls_extinction_method     none
_refine_ls_extinction_coef     .
_refine_ls_abs_structure_details
;
Flack parameter determined using 664 quotients
[(<i>I</i>^+^)-(<i>I</i>^-^)]/[(<i>I</i>^+^)+(<i>I</i>^-^)]
(Parsons <i>et al.</i>, 2013)
;
_refine_ls_abs_structure_Flack     -0.05(5)
loop_
    _atom_type_symbol
    _atom_type_description
    _atom_type_scat_dispersion_real
    _atom_type_scat_dispersion_imag
    _atom_type_scat_source
    'C' 'C' 0.0033 0.0016
                         'International Tables Vol C Tables 4.2.6.8 and 6.1.1.4'
    'H' 'H' 0.0000 0.0000
                         'International Tables Vol C Tables 4.2.6.8 and 6.1.1.4'
    'Cl' 'Cl' 0.1484 0.1585
                         'International Tables Vol C Tables 4.2.6.8 and 6.1.1.4'
    'N' 'N' 0.0061 0.0033
                         'International Tables Vol C Tables 4.2.6.8 and 6.1.1.4'
    'O' 'O' 0.0106 0.0060
                         'International Tables Vol C Tables 4.2.6.8 and 6.1.1.4'
_computing_data_collection     'COLLECT (Nonius, 2000)'
_computing_cell_refinement     'SCALEPACK (Otwinowski & Minor, 1997)'
_computing_data_reduction     'DENZO and SCALEPACK (Otwinowski & Minor, 1997)'
_computing_structure_solution     'SHELXS97 (Sheldrick, 2008)'
_computing_structure_refinement     'SHELXL2013 (Sheldrick, 2008)'
_computing_molecular_graphics
 'ORTEP-3 for Windows (Farrugia, 2012) and Mercury (Macrae <i>et al.</i>, 2006)'
_computing_publication_material     'WinGX (Farrugia, 2012)'
loop_
    _atom_site_type_symbol
    _atom_site_label
    _atom_site_fract_x
    _atom_site_fract_y
    _atom_site_fract_z
    _atom_site_U_iso_or_equiv
    _atom_site_adp_type
    _atom_site_calc_flag
    _atom_site_occupancy
    _atom_site_disorder_assembly
    _atom_site_disorder_group
    Cl Cl1 0.22510(10) 0.32842(19) 0.13842(11) 0.0778(5) Uani d 1 . .
    N N1 0.3173(2) 0.2738(6) 0.7453(3) 0.0584(9) Uani d 1 . .
    O O1 0.2028(2) 0.1765(5) 0.3854(3) 0.0738(10) Uani d 1 . .
    O O2 0.27033(18) 0.3692(4) 0.5103(3) 0.0553(8) Uani d 1 . .
    O O3 0.3734(2) 0.3131(6) 0.6813(4) 0.0923(13) Uani d 1 . .
    O O4 0.3268(3) 0.1925(6) 0.8386(3) 0.0919(13) Uani d 1 . .
    O O5 0.0483(3) 0.3553(6) 0.9720(4) 0.0923(13) Uani d 1 . .
    C C1 0.3298(3) 0.3250(5) 0.3259(4) 0.0510(11) Uani d 1 . .
    C C2 0.4090(3) 0.3457(6) 0.3744(5) 0.0613(12) Uani d 1 . .
    H H2 0.4163 0.3370 0.4552 0.074 Uiso calc 1 . .
    C C3 0.4757(3) 0.3789(7) 0.3028(6) 0.0732(14) Uani d 1 . .
    H H3 0.5280 0.3908 0.3352 0.088 Uiso calc 1 . .
    C C4 0.4654(4) 0.3944(7) 0.1839(5) 0.0787(17) Uani d 1 . .
    H H4 0.5109 0.4163 0.1362 0.094 Uiso calc 1 . .
    C C5 0.3891(4) 0.3780(7) 0.1347(5) 0.0733(15) Uani d 1 . .
    H H5 0.3827 0.3907 0.0540 0.088 Uiso calc 1 . .
    C C6 0.3205(3) 0.3422(6) 0.2056(4) 0.0587(12) Uani d 1 . .
    C C7 0.2598(3) 0.2788(7) 0.4038(4) 0.0534(11) Uani d 1 . .
    C C8 0.2101(3) 0.3581(6) 0.5953(4) 0.0474(10) Uani d 1 . .
    C C9 0.1291(3) 0.4003(7) 0.5704(4) 0.0556(11) Uani d 1 . .
    H H9 0.1135 0.4276 0.4938 0.067 Uiso calc 1 . .
    C C10 0.0713(3) 0.4020(6) 0.6588(4) 0.0564(11) Uani d 1 . .
    H H10 0.0166 0.4285 0.6411 0.068 Uiso calc 1 . .
    C C11 0.0937(3) 0.3646(5) 0.7739(4) 0.0510(10) Uani d 1 . .
    C C12 0.1744(3) 0.3209(5) 0.7998(4) 0.0488(10) Uani d 1 . .
    H H12 0.1897 0.2937 0.8766 0.059 Uiso calc 1 . .
    C C13 0.2326(3) 0.3176(5) 0.7108(4) 0.0452(10) Uani d 1 . .
    C C14 0.0319(4) 0.3748(8) 0.8689(6) 0.0731(14) Uani d 1 . .
    H H14 -0.029(4) 0.423(8) 0.840(5) 0.098(18) Uiso d 1 . .
loop_
    _atom_site_aniso_label
    _atom_site_aniso_U_11
    _atom_site_aniso_U_22
    _atom_site_aniso_U_33
    _atom_site_aniso_U_12
    _atom_site_aniso_U_13
    _atom_site_aniso_U_23
    Cl1 0.0968(11) 0.0838(8) 0.0528(7) 0.0064(7) -0.0095(8) -0.0049(6)
    N1 0.051(2) 0.076(2) 0.048(2) 0.003(2) -0.0027(18) -0.0013(19)
    O1 0.079(2) 0.080(2) 0.062(2) -0.018(2) 0.0142(18) -0.0172(16)
    O2 0.0544(18) 0.075(2) 0.0363(16) -0.0051(15) 0.0054(13) -0.0026(14)
    O3 0.047(2) 0.156(4) 0.074(3) -0.006(2) 0.0005(18) 0.027(2)
    O4 0.076(3) 0.142(4) 0.058(2) 0.024(2) -0.0046(18) 0.028(2)
    O5 0.093(3) 0.128(3) 0.056(3) 0.002(2) 0.027(2) 0.0030(19)
    C1 0.062(3) 0.050(2) 0.041(2) 0.004(2) 0.007(2) -0.0024(17)
    C2 0.065(3) 0.062(3) 0.057(3) 0.000(2) 0.007(2) -0.001(2)
    C3 0.067(4) 0.071(3) 0.081(4) -0.005(3) 0.013(3) -0.008(2)
    C4 0.087(4) 0.072(3) 0.077(4) -0.022(3) 0.034(3) -0.015(3)
    C5 0.105(5) 0.064(3) 0.051(3) -0.008(3) 0.028(3) -0.007(2)
    C6 0.073(3) 0.054(3) 0.050(3) 0.004(2) 0.003(2) -0.0065(18)
    C7 0.061(3) 0.058(3) 0.042(3) 0.002(2) 0.004(2) -0.0011(19)
    C8 0.049(3) 0.051(2) 0.043(2) -0.0021(18) 0.0048(18) -0.0021(16)
    C9 0.054(3) 0.067(3) 0.047(2) 0.006(2) -0.005(2) 0.0046(19)
    C10 0.048(2) 0.062(2) 0.060(3) 0.002(2) -0.004(2) -0.004(2)
    C11 0.048(3) 0.053(2) 0.051(3) -0.003(2) 0.0101(19) -0.0063(19)
    C12 0.054(3) 0.051(2) 0.041(2) -0.0049(19) 0.005(2) 0.0009(16)
    C13 0.044(2) 0.050(2) 0.041(2) -0.0013(18) -0.0014(19) -0.0004(16)
    C14 0.061(3) 0.082(3) 0.076(4) -0.011(3) 0.022(3) -0.011(3)
_geom_special_details
;
 All esds (except the esd in the dihedral angle between two l.s. planes)
 are estimated using the full covariance matrix.  The cell esds are taken
 into account individually in the estimation of esds in distances, angles
 and torsion angles; correlations between esds in cell parameters are only
 used when they are defined by crystal symmetry.  An approximate (isotropic)
 treatment of cell esds is used for estimating esds involving l.s. planes.
;
loop_
    _geom_bond_atom_site_label_1
    _geom_bond_atom_site_label_2
    _geom_bond_site_symmetry_2
    _geom_bond_distance
    _geom_bond_publ_flag
    Cl1 C6 . 1.731(5) ?
    N1 O3 . 1.200(5) ?
    N1 O4 . 1.221(5) ?
    N1 C13 . 1.464(6) ?
    O1 C7 . 1.195(6) ?
    O2 C8 . 1.380(5) ?
    O2 C7 . 1.385(6) ?
    O5 C14 . 1.213(7) ?
    C1 C6 . 1.385(7) ?
    C1 C2 . 1.408(7) ?
    C1 C7 . 1.480(6) ?
    C2 C3 . 1.377(7) ?
    C2 H2 . 0.9300 ?
    C3 C4 . 1.370(9) ?
    C3 H3 . 0.9300 ?
    C4 C5 . 1.365(8) ?
    C4 H4 . 0.9300 ?
    C5 C6 . 1.400(7) ?
    C5 H5 . 0.9300 ?
    C8 C9 . 1.378(6) ?
    C8 C13 . 1.396(6) ?
    C9 C10 . 1.376(6) ?
    C9 H9 . 0.9300 ?
    C10 C11 . 1.388(6) ?
    C10 H10 . 0.9300 ?
    C11 C12 . 1.378(6) ?
    C11 C14 . 1.479(7) ?
    C12 C13 . 1.387(6) ?
    C12 H12 . 0.9300 ?
    C14 H14 . 1.10(6) ?
loop_
    _geom_angle_atom_site_label_1
    _geom_angle_atom_site_label_2
    _geom_angle_atom_site_label_3
    _geom_angle_site_symmetry_1
    _geom_angle_site_symmetry_3
    _geom_angle
    _geom_angle_publ_flag
    O3 N1 O4 . . 122.9(4) ?
    O3 N1 C13 . . 120.1(4) ?
    O4 N1 C13 . . 116.9(4) ?
    C8 O2 C7 . . 120.1(3) ?
    C6 C1 C2 . . 118.7(5) ?
    C6 C1 C7 . . 122.0(4) ?
    C2 C1 C7 . . 119.3(4) ?
    C3 C2 C1 . . 120.2(5) ?
    C3 C2 H2 . . 119.9 ?
    C1 C2 H2 . . 119.9 ?
    C4 C3 C2 . . 120.4(6) ?
    C4 C3 H3 . . 119.8 ?
    C2 C3 H3 . . 119.8 ?
    C5 C4 C3 . . 120.7(5) ?
    C5 C4 H4 . . 119.7 ?
    C3 C4 H4 . . 119.7 ?
    C4 C5 C6 . . 120.0(5) ?
    C4 C5 H5 . . 120.0 ?
    C6 C5 H5 . . 120.0 ?
    C1 C6 C5 . . 120.1(5) ?
    C1 C6 Cl1 . . 122.1(4) ?
    C5 C6 Cl1 . . 117.8(4) ?
    O1 C7 O2 . . 122.1(4) ?
    O1 C7 C1 . . 128.7(4) ?
    O2 C7 C1 . . 109.1(4) ?
    C9 C8 O2 . . 121.3(4) ?
    C9 C8 C13 . . 119.3(4) ?
    O2 C8 C13 . . 119.3(4) ?
    C10 C9 C8 . . 120.1(4) ?
    C10 C9 H9 . . 120.0 ?
    C8 C9 H9 . . 120.0 ?
    C9 C10 C11 . . 120.8(4) ?
    C9 C10 H10 . . 119.6 ?
    C11 C10 H10 . . 119.6 ?
    C12 C11 C10 . . 119.7(4) ?
    C12 C11 C14 . . 120.0(5) ?
    C10 C11 C14 . . 120.3(5) ?
    C11 C12 C13 . . 119.6(4) ?
    C11 C12 H12 . . 120.2 ?
    C13 C12 H12 . . 120.2 ?
    C12 C13 C8 . . 120.6(4) ?
    C12 C13 N1 . . 116.6(4) ?
    C8 C13 N1 . . 122.9(4) ?
    O5 C14 C11 . . 123.7(6) ?
    O5 C14 H14 . . 122(3) ?
    C11 C14 H14 . . 114(3) ?
loop_
    _geom_torsion_atom_site_label_1
    _geom_torsion_atom_site_label_2
    _geom_torsion_atom_site_label_3
    _geom_torsion_atom_site_label_4
    _geom_torsion_site_symmetry_1
    _geom_torsion_site_symmetry_2
    _geom_torsion_site_symmetry_3
    _geom_torsion_site_symmetry_4
    _geom_torsion
    _geom_torsion_publ_flag
    C6 C1 C2 C3 . . . . -1.2(6) ?
    C7 C1 C2 C3 . . . . 176.6(4) ?
    C1 C2 C3 C4 . . . . 0.9(7) ?
    C2 C3 C4 C5 . . . . 0.2(8) ?
    C3 C4 C5 C6 . . . . -1.0(8) ?
    C2 C1 C6 C5 . . . . 0.5(6) ?
    C7 C1 C6 C5 . . . . -177.2(4) ?
    C2 C1 C6 Cl1 . . . . -177.3(3) ?
    C7 C1 C6 Cl1 . . . . 5.0(6) ?
    C4 C5 C6 C1 . . . . 0.6(7) ?
    C4 C5 C6 Cl1 . . . . 178.5(4) ?
    C8 O2 C7 O1 . . . . -6.5(7) ?
    C8 O2 C7 C1 . . . . 175.7(4) ?
    C6 C1 C7 O1 . . . . 36.0(7) ?
    C2 C1 C7 O1 . . . . -141.7(5) ?
    C6 C1 C7 O2 . . . . -146.4(4) ?
    C2 C1 C7 O2 . . . . 35.9(5) ?
    C7 O2 C8 C9 . . . . -51.7(6) ?
    C7 O2 C8 C13 . . . . 133.4(4) ?
    O2 C8 C9 C10 . . . . -175.0(4) ?
    C13 C8 C9 C10 . . . . -0.1(6) ?
    C8 C9 C10 C11 . . . . 1.1(6) ?
    C9 C10 C11 C12 . . . . -1.6(6) ?
    C9 C10 C11 C14 . . . . 177.4(4) ?
    C10 C11 C12 C13 . . . . 1.0(6) ?
    C14 C11 C12 C13 . . . . -177.9(4) ?
    C11 C12 C13 C8 . . . . -0.1(6) ?
    C11 C12 C13 N1 . . . . 178.8(3) ?
    C9 C8 C13 C12 . . . . -0.4(6) ?
    O2 C8 C13 C12 . . . . 174.6(4) ?
    C9 C8 C13 N1 . . . . -179.2(4) ?
    O2 C8 C13 N1 . . . . -4.1(6) ?
    O3 N1 C13 C12 . . . . -161.5(4) ?
    O4 N1 C13 C12 . . . . 20.5(6) ?
    O3 N1 C13 C8 . . . . 17.3(6) ?
    O4 N1 C13 C8 . . . . -160.7(4) ?
    C12 C11 C14 O5 . . . . 3.7(7) ?
    C10 C11 C14 O5 . . . . -175.3(5) ?
loop_
    _geom_hbond_atom_site_label_D
    _geom_hbond_atom_site_label_H
    _geom_hbond_atom_site_label_A
    _geom_hbond_site_symmetry_A
    _geom_hbond_distance_DH
    _geom_hbond_distance_HA
    _geom_hbond_distance_DA
    _geom_hbond_angle_DHA
    C14 H14 O4 4_455 1.10(6) 2.48(6) 3.381(7) 138(4)
_shelx_hkl_checksum     92787
_shelx_hkl_file
;
  -3   0   0   -0.80    2.50   1
  -4   0   0 4546.50  116.70   1
  -5   0   0   -3.50    4.00   1
  -6   0   0  308.60   13.70   1
  -7   0   0    5.40    5.00   1
  -8   0   0  248.30   13.10   1
  -9   0   0    7.20    4.40   1
 -10   0   0   43.20    7.60   1
 -11   0   0    0.20    5.90   1
 -12   0   0  115.80   10.50   1
 -13   0   0    6.70    7.10   1
 -14   0   0  270.90   18.00   1
 -15   0   0    0.70   12.00   1
 -16   0   0   20.10   11.50   1
 -17   0   0  -13.10   23.50   1
 -18   0   0  -39.20   22.10   1
 -19   0   0   14.20   21.30   1
 -20   0   0  283.90   50.50   1
  -2   0  -1 7018.40  168.50   1
  -3   0  -1    0.30    2.80   1
   3   0   1    2.80    2.00   1
  -4   0  -115468.60  373.20   1
   4   0   115147.30  295.10   1
  -5   0  -1  -10.80    4.40   1
   5   0   1    0.10    3.00   1
  -6   0  -1 3206.10   89.30   1
   6   0   1 3037.10   68.80   1
  -7   0  -1   -7.40    4.80   1
   7   0   1   -3.20    4.00   1
  -8   0  -1  468.40   20.60   1
   8   0   1  435.90   14.80   1
  -9   0  -1   -3.30    8.20   1
   9   0   1    5.60    4.30   1
 -10   0  -1 1004.30   36.60   1
  10   0   1  991.80   31.00   1
 -11   0  -1  -15.40    6.70   1
  11   0   1   -7.70    6.00   1
 -12   0  -1  687.10   26.80   1
  12   0   1  744.20   27.30   1
 -13   0  -1    8.10    9.40   1
  13   0   1   -7.80    7.40   1
 -14   0  -1 1127.90   46.10   1
  14   0   1 1045.70   40.60   1
 -15   0  -1   11.20   10.50   1
  15   0   1   10.20   12.30   1
 -16   0  -1  260.60   25.10   1
  16   0   1  240.40   24.90   1
 -17   0  -1   -0.20   16.30   1
  17   0   1   -6.80   14.30   1
 -18   0  -1   13.10   28.50   1
  18   0   1   37.90   17.50   1
 -19   0  -1   -5.30   20.00   1
  19   0   1    4.50   24.10   1
   0   0   2 7877.30  335.60   1
  -1   0  -2    1.40    1.20   1
   1   0   2    1.30    1.30   1
  -2   0  -2 3135.10   55.90   1
   2   0   2 3203.30   57.00   1
  -3   0  -2    3.90    2.20   1
   3   0   2   -0.20    1.70   1
  -4   0  -2 1756.70   40.80   1
   4   0   2 1612.60   31.90   1
  -5   0  -2   -0.20    4.20   1
   5   0   2   -5.70    2.50   1
  -6   0  -210849.30  264.90   1
   6   0   210324.80  212.40   1
  -7   0  -2    1.10    5.50   1
   7   0   2   -4.10    3.00   1
  -8   0  -2 4740.10  127.00   1
   8   0   2 4724.00  113.60   1
  -9   0  -2    5.50    8.20   1
   9   0   2    0.60    3.70   1
 -10   0  -2  395.70   20.50   1
  10   0   2  383.30   15.70   1
 -11   0  -2   -5.00    6.90   1
  11   0   2   -3.40    6.60   1
 -12   0  -2 1609.40   58.60   1
  12   0   2 1643.50   45.20   1
 -13   0  -2   19.10    8.40   1
  13   0   2    6.90    7.50   1
 -14   0  -2 1476.40   53.40   1
  14   0   2 1369.70   50.40   1
 -15   0  -2   -6.60   14.20   1
  15   0   2   -6.10   11.80   1
 -16   0  -2   30.20   21.80   1
  16   0   2   17.90   12.80   1
 -17   0  -2  -12.00   14.10   1
  17   0   2   15.00   14.40   1
 -18   0  -2   57.70   28.60   1
  18   0   2   23.80   13.00   1
 -19   0  -2   19.50   19.50   1
  19   0   2   16.70   17.60   1
   0   0  -3    2.30    1.60   1
   0   0   3    9.00    4.60   1
  -1   0  -3    1.40    1.50   1
   1   0   3   -2.50    1.60   1
  -2   0  -3 1001.40   18.40   1
   2   0   3  959.00   22.80   1
  -3   0  -3   -3.80    2.00   1
   3   0   3    1.30    1.90   1
  -4   0  -3 2637.10   60.20   1
   4   0   3 2505.50   47.80   1
  -5   0  -3    2.00    2.70   1
   5   0   3   -6.20    2.30   1
  -6   0  -3 4939.10  132.60   1
   6   0   3 4520.70   81.90   1
  -7   0  -3    3.50    4.80   1
   7   0   3   -1.40    3.60   1
  -8   0  -3  454.70   19.80   1
   8   0   3  385.20   11.20   1
  -9   0  -3    0.30    6.90   1
   9   0   3    5.00    3.10   1
 -10   0  -3  653.50   28.60   1
  10   0   3  654.90   18.00   1
 -11   0  -3    9.50    8.70   1
  11   0   3   -1.50    4.70   1
 -12   0  -3  143.30   16.30   1
  12   0   3  106.90    7.80   1
 -13   0  -3    9.10    9.70   1
  13   0   3  -10.30    4.70   1
 -14   0  -3  460.90   24.50   1
  14   0   3  381.40   16.50   1
 -15   0  -3   16.20   20.80   1
  15   0   3    3.60    7.60   1
 -16   0  -3   -3.60   15.10   1
  16   0   3   11.40    8.50   1
 -17   0  -3  -27.70   22.00   1
  17   0   3   -7.00   13.30   1
 -18   0  -3   -3.70   19.20   1
  18   0   3   -6.10   16.40   1
 -19   0  -3    2.10   27.50   1
  19   0   3   22.30   18.00   1
   0   0  -412174.10  234.40   1
   0   0   412151.50  423.10   1
  -1   0  -4    1.50    1.80   1
   1   0   4    4.80    2.20   1
  -2   0  -4 1679.50   29.50   1
   2   0   4 1592.20   35.80   1
  -3   0  -4   -1.80    2.20   1
   3   0   4    7.40    3.00   1
  -4   0  -4 2101.20   39.70   1
   4   0   4 2040.50   39.90   1
  -5   0  -4    0.70    2.70   1
   5   0   4    2.70    2.40   1
  -6   0  -4 4433.40   90.50   1
   6   0   4 4281.30   79.80   1
  -7   0  -4    2.70    5.40   1
   7   0   4   -0.40    2.80   1
  -8   0  -4  307.50   15.90   1
   8   0   4  282.40    9.80   1
  -9   0  -4    5.10    8.60   1
   9   0   4    8.20    3.80   1
 -10   0  -4  402.50   22.80   1
  10   0   4  418.80   12.80   1
 -11   0  -4   -1.30    8.70   1
  11   0   4   -1.70    5.00   1
 -12   0  -4  430.80   22.20   1
  12   0   4  440.80   16.70   1
 -13   0  -4   -6.80   13.10   1
  13   0   4    1.30    5.60   1
 -14   0  -4  150.60   19.50   1
  14   0   4  155.20   10.70   1
 -15   0  -4  -10.60   13.50   1
  15   0   4    2.70    7.90   1
 -16   0  -4   93.30   26.20   1
  16   0   4   58.10   13.80   1
 -17   0  -4   10.40   17.20   1
  17   0   4  -25.60   11.00   1
 -18   0  -4   44.70   28.00   1
  18   0   4  -16.50   17.40   1
 -19   0  -4   34.60   33.20   1
  19   0   4   -5.90   26.50   1
   0   0  -5    4.00    2.30   1
   0   0   5   10.00   10.30   1
  -1   0  -5    2.70    1.50   1
   1   0   5   -6.60    3.30   1
  -2   0  -5 3726.70   62.00   1
   2   0   5 3637.80   75.60   1
  -3   0  -5    1.70    2.30   1
   3   0   5    0.50    2.80   1
  -4   0  -5 2249.50   40.00   1
   4   0   5 2286.00   52.90   1
  -5   0  -5   -1.20    2.80   1
   5   0   5    0.50    2.40   1
  -6   0  -5  279.90   10.40   1
   6   0   5  260.00    8.30   1
  -7   0  -5   -9.00    5.60   1
   7   0   5   -7.40    3.50   1
  -8   0  -5  344.60   17.20   1
   8   0   5  392.60   12.00   1
  -9   0  -5    1.50    8.30   1
   9   0   5    0.90    3.70   1
 -10   0  -5 1066.50   43.60   1
  10   0   5 1104.60   25.90   1
 -11   0  -5   -0.80    7.70   1
  11   0   5    2.80    4.90   1
 -12   0  -5  368.70   24.00   1
  12   0   5  336.40   13.80   1
 -13   0  -5    8.30   13.00   1
  13   0   5    2.90    5.70   1
 -14   0  -5  225.60   22.30   1
  14   0   5  198.20   12.90   1
 -15   0  -5   -6.00   14.70   1
  15   0   5    1.90    7.40   1
 -16   0  -5   20.50   24.20   1
  16   0   5   30.00   10.20   1
 -17   0  -5  -24.90   22.30   1
  17   0   5    3.00   13.20   1
 -18   0  -5  -26.30   19.70   1
  18   0   5   11.40   23.70   1
   0   0  -6 5909.50  120.00   1
  -1   0  -6    2.60    1.80   1
   1   0   6   -6.50    6.70   1
  -2   0  -6  354.00    7.80   1
   2   0   6  324.60   10.30   1
  -3   0  -6    1.40    3.00   1
   3   0   6   -0.40    3.00   1
  -4   0  -6  154.50    5.20   1
   4   0   6  149.50    7.10   1
  -5   0  -6    2.70    2.80   1
   5   0   6   -3.30    3.90   1
  -6   0  -6  218.40    8.20   1
   6   0   6  193.80    7.20   1
  -7   0  -6    0.10    3.10   1
   7   0   6   -2.30    3.00   1
  -8   0  -6   22.50    7.00   1
   8   0   6   11.20    3.90   1
  -9   0  -6   -5.30    8.50   1
   9   0   6    2.80    3.60   1
 -10   0  -6  246.70   18.70   1
  10   0   6  269.90   10.40   1
 -11   0  -6   -5.10   11.40   1
  11   0   6   -1.00    4.40   1
 -12   0  -6   11.90   10.70   1
  12   0   6   12.10    5.20   1
 -13   0  -6    0.90   10.00   1
  13   0   6    1.60    6.20   1
 -14   0  -6   21.80   16.10   1
  14   0   6   11.10    7.70   1
 -15   0  -6   -2.30   20.00   1
  15   0   6  -10.20   10.40   1
 -16   0  -6   29.80   12.70   1
  16   0   6    2.60   10.80   1
 -17   0  -6   -4.50   12.60   1
  17   0   6   -0.20   20.80   1
 -18   0  -6  105.20   35.20   1
  18   0   6  119.50   30.80   1
   0   0  -7    2.60    2.40   1
  -1   0  -7    0.10    2.00   1
   1   0   7    6.20    9.00   1
  -2   0  -7   62.60    3.30   1
   2   0   7   55.90    5.80   1
  -3   0  -7    0.10    2.70   1
   3   0   7    0.00    3.10   1
  -4   0  -7  720.60   16.00   1
   4   0   7  674.70   18.70   1
  -5   0  -7    4.40    3.40   1
   5   0   7    0.00    4.50   1
  -6   0  -7 2800.00   56.50   1
   6   0   7 2512.10   60.40   1
  -7   0  -7    0.70    3.20   1
   7   0   7    6.50    5.70   1
  -8   0  -7 1191.30   34.00   1
   8   0   7 1173.80   28.60   1
  -9   0  -7    1.40    6.00   1
   9   0   7    1.20    3.70   1
 -10   0  -7 1946.80   53.80   1
  10   0   7 1983.50   46.90   1
 -11   0  -7    3.50    7.00   1
  11   0   7    6.80    4.70   1
 -12   0  -7  746.60   34.70   1
  12   0   7  717.20   23.80   1
 -13   0  -7   -6.60    8.20   1
  13   0   7   -4.50    5.80   1
 -14   0  -7   45.70   10.60   1
  14   0   7   34.20    7.60   1
 -15   0  -7   -1.90   12.40   1
 -16   0  -7   -3.00   14.50   1
  16   0   7   20.80   20.70   1
 -17   0  -7    6.20   22.60   1
  17   0   7  -20.20   14.20   1
   0   0  -8 1109.50   24.20   1
  -1   0  -8    2.00    2.10   1
  -2   0  -8 1415.00   23.30   1
   2   0   8 1244.20   67.00   1
  -3   0  -8   -5.20    2.80   1
   3   0   8   -1.00    4.80   1
  -4   0  -8 1287.00   25.90   1
   4   0   8 1164.10   29.50   1
  -5   0  -8   -2.70    3.50   1
   5   0   8    0.60    4.60   1
  -6   0  -8 3182.20   62.10   1
   6   0   8 3014.10   71.30   1
  -7   0  -8   -4.20    3.10   1
   7   0   8    4.00    5.20   1
  -8   0  -8  156.50   11.00   1
   8   0   8  138.50   10.00   1
  -9   0  -8   -7.00    6.80   1
   9   0   8   -8.60    5.50   1
 -10   0  -8  148.30   13.00   1
  10   0   8  124.40   11.70   1
 -11   0  -8  -11.40    7.00   1
  11   0   8   -0.80    4.20   1
 -12   0  -8    2.70   10.10   1
  12   0   8    3.50    4.80   1
 -13   0  -8    3.50   11.00   1
  13   0   8    6.00    5.60   1
 -14   0  -8   42.90   13.30   1
  14   0   8   57.30   20.20   1
 -15   0  -8  -25.00   13.80   1
  15   0   8   -3.30   19.70   1
 -16   0  -8   39.00   13.20   1
  16   0   8   84.70   26.30   1
   0   0  -9    1.10    2.50   1
  -1   0  -9    0.50    1.80   1
  -2   0  -9  420.80    8.70   1
  -3   0  -9    1.40    2.60   1
  -4   0  -9 4717.20   72.30   1
   4   0   9 4303.10  120.60   1
  -5   0  -9    2.50    3.80   1
   5   0   9    2.50    4.00   1
  -6   0  -9 1488.80   32.40   1
   6   0   9 1417.70   36.10   1
  -7   0  -9   -3.10    3.20   1
   7   0   9   -3.50    5.80   1
  -8   0  -9  173.20   12.60   1
   8   0   9  142.30   10.50   1
  -9   0  -9    1.70    7.00   1
   9   0   9    2.20    6.80   1
 -10   0  -9  144.60   13.30   1
  10   0   9  144.40   12.20   1
 -11   0  -9   -3.20    8.80   1
  11   0   9   -2.90    7.30   1
 -12   0  -9   37.80   13.00   1
  12   0   9   20.00   11.00   1
 -13   0  -9   -7.30   10.80   1
  13   0   9  -13.50   17.60   1
 -14   0  -9   70.10   18.10   1
  14   0   9  116.80   22.50   1
 -15   0  -9  -10.00   12.30   1
  15   0   9   21.10   26.10   1
   0   0 -10    2.30    9.90   1
  -1   0 -10   -0.80    2.20   1
  -2   0 -10 1853.10   33.40   1
  -3   0 -10   -3.20    2.50   1
  -4   0 -10  603.80   12.80   1
  -5   0 -10   -3.10    3.50   1
   5   0  10   15.00    7.60   1
  -6   0 -10   14.20    4.10   1
   6   0  10   -2.00    5.60   1
  -7   0 -10    1.90    7.30   1
   7   0  10   10.70    6.50   1
  -8   0 -10   88.40   10.70   1
   8   0  10   92.20   10.20   1
  -9   0 -10   11.90    8.60   1
   9   0  10   -3.30    7.40   1
 -10   0 -10   19.70   10.50   1
  10   0  10   13.50    9.50   1
 -11   0 -10   -3.20   11.70   1
  11   0  10   -8.20   10.60   1
 -12   0 -10  118.50   19.80   1
  12   0  10  159.40   26.60   1
 -13   0 -10    4.60   24.40   1
  13   0  10   -0.90   16.80   1
 -14   0 -10    2.80   23.20   1
  14   0  10   11.00   12.50   1
   0   0 -11    1.70   11.20   1
  -1   0 -11    4.20    6.50   1
  -2   0 -11  142.30   12.80   1
  -3   0 -11    1.30    4.20   1
  -4   0 -11   81.10    6.80   1
  -5   0 -11    0.50    8.40   1
  -6   0 -11  399.50   39.50   1
   6   0  11  446.40   28.80   1
  -7   0 -11   20.00   15.90   1
   7   0  11    1.80   10.50   1
  -8   0 -11   72.80   26.20   1
   8   0  11   64.00    9.90   1
  -9   0 -11    7.80   23.00   1
   9   0  11    1.60   12.30   1
 -10   0 -11   98.40   28.70   1
  10   0  11   84.40   17.70   1
 -11   0 -11    7.80   18.20   1
  11   0  11   14.50   17.60   1
 -12   0 -11   38.10   27.90   1
  12   0  11   23.90   21.00   1
   0   0 -12  356.80   27.80   1
  -1   0 -12   -0.40    9.10   1
  -2   0 -12   96.40   10.70   1
  -3   0 -12   15.40   12.00   1
  -4   0 -12   47.90   14.30   1
  -5   0 -12   -8.30   13.30   1
  -6   0 -12   29.30   19.80   1
  -7   0 -12  -40.10   17.80   1
   7   0  12   18.70   12.20   1
  -8   0 -12  -31.40   25.00   1
   8   0  12   11.40   10.60   1
  -9   0 -12  -11.30   21.40   1
   9   0  12   -0.40   10.70   1
 -10   0 -12   28.50   22.10   1
   0   0 -13  -41.30   25.10   1
  -1   0 -13    5.10   11.60   1
  -2   0 -13   34.60   12.20   1
  -3   0 -13    0.20   10.40   1
  -4   0 -13   15.80   14.50   1
  -5   0 -13   29.60   26.00   1
  -6   0 -13  127.60   38.50   1
  -7   0 -13   41.50   29.10   1
   0   0 -14   75.50   32.60   1
  -1   0 -14   -2.40   13.00   1
  19   1   0   18.80   19.90   1
  18   1   0  126.10   30.70   1
  17   1   0   -6.80   10.30   1
  16   1   0   43.10   12.00   1
  15   1   0   16.60   10.90   1
  14   1   0   13.10   11.80   1
  13   1   0   81.00   12.40   1
  12   1   0  861.10   38.10   1
  11   1   0   96.80   11.20   1
  10   1   0  889.60   34.90   1
   9   1   0   32.50    6.60   1
   8   1   0 3621.50   96.70   1
   7   1   0  933.20   30.40   1
   6   1   0 7733.80  197.90   1
   5   1   0   11.10    4.20   1
   4   1   0  446.10   16.70   1
   3   1   0    4.00    3.50   1
   2   1   0 1506.80   34.10   1
   1   1   0  179.40    6.90   1
  -1   1   0   27.80    3.30   1
  -2   1   0 1468.40   28.40   1
  -3   1   0   10.20    2.60   1
  -4   1   0  419.80   10.60   1
  -5   1   0    8.10    3.00   1
  -6   1   0 7624.80  156.10   1
  -7   1   0  968.20   25.50   1
  -8   1   0 3573.10   85.70   1
  -9   1   0   33.60    6.40   1
 -10   1   0  958.50   29.50   1
 -11   1   0  102.30    9.90   1
 -12   1   0  809.80   28.90   1
 -13   1   0   56.80    9.80   1
 -14   1   0    6.00   10.30   1
 -15   1   0   -1.70   13.50   1
 -16   1   0   65.60   16.80   1
 -17   1   0   25.10   17.10   1
 -18   1   0  102.60   24.90   1
 -19   1   0   -3.70   30.30   1
  19   1  -1   12.60   20.00   1
 -19  -1   1   26.80   20.40   1
  18   1  -1   11.10   23.50   1
 -18  -1   1   40.50   22.50   1
  17   1  -1   54.10   25.80   1
 -17  -1   1   28.20   16.20   1
  16   1  -1  105.20   15.90   1
 -16  -1   1  113.00   17.60   1
  15   1  -1    7.50   12.40   1
 -15  -1   1   10.10   12.50   1
  14   1  -1  115.70   16.30   1
 -14  -1   1  134.50   12.70   1
  13   1  -1  102.90   15.30   1
 -13  -1   1  114.90   11.90   1
  12   1  -1    1.70    9.80   1
 -12  -1   1   21.70   12.40   1
  11   1  -1   31.50   11.50   1
 -11  -1   1   30.00   10.00   1
  10   1  -1  181.10   12.90   1
 -10  -1   1  160.90   12.60   1
   9   1  -1   94.60   12.10   1
  -9  -1   1   56.40    8.90   1
   8   1  -1  850.30   29.80   1
  -8  -1   1  814.00   28.90   1
   7   1  -1 1125.60   36.00   1
  -7  -1   1 1143.80   40.10   1
   6   1  -1 1449.70   45.40   1
  -6  -1   1 1512.90   43.10   1
   5   1  -1  416.20   15.90   1
  -5  -1   1  399.20   14.20   1
   4   1  -1 5629.10  141.90   1
  -4  -1   1 5669.00  148.70   1
   3   1  -1  520.60   17.90   1
  -3  -1   1  527.40   18.30   1
   2   1  -1 3681.50   90.50   1
  -2  -1   1 3650.70   75.70   1
   1   1  -1  573.70   12.00   1
  -1  -1   1  463.70   16.40   1
   0   1  -1 1025.00   20.60   1
   0  -1   1 1060.00   29.40   1
  -1   1  -1  586.50   12.40   1
   1  -1   1  546.60   14.20   1
  -2   1  -1 3570.30   64.00   1
   2  -1   1 3675.40   58.40   1
  -3   1  -1  499.80    9.20   1
   3  -1   1  507.10   10.80   1
  -4   1  -1 5531.80   89.00   1
   4  -1   1 5605.30  100.80   1
  -5   1  -1  411.60   10.00   1
   5  -1   1  388.80   10.30   1
  -6   1  -1 1479.40   31.70   1
   6  -1   1 1503.90   29.90   1
  -7   1  -1 1100.10   25.30   1
   7  -1   1 1116.30   24.00   1
  -8   1  -1  785.90   23.40   1
   8  -1   1  782.50   18.00   1
  -9   1  -1   66.90    7.90   1
   9  -1   1   80.00    4.90   1
 -10   1  -1  147.60   10.50   1
  10  -1   1  167.30    7.30   1
 -11   1  -1   31.30    7.80   1
  11  -1   1   29.80    4.10   1
 -12   1  -1   13.10    9.20   1
  12  -1   1   19.50    4.30   1
 -13   1  -1  113.30   11.70   1
  13  -1   1  118.00    7.80   1
 -14   1  -1  148.10   13.30   1
  14  -1   1  118.20    8.10   1
 -15   1  -1   16.40   11.60   1
  15  -1   1   11.20    5.40   1
 -16   1  -1  115.60   21.40   1
  16  -1   1  118.00   15.90   1
 -17   1  -1   54.10   17.80   1
  17  -1   1    3.70   26.90   1
 -18   1  -1   -3.30   25.00   1
  18  -1   1   85.10   32.00   1
 -19   1  -1   -9.80   29.50   1
  19  -1   1   26.00   21.10   1
  19   1  -2    4.70   18.50   1
 -19  -1   2  -10.00   28.30   1
  18   1  -2    9.20   18.10   1
 -18  -1   2   27.00   12.80   1
  17   1  -2   22.30   19.30   1
 -17  -1   2  -18.80   11.60   1
  16   1  -2   27.50   16.50   1
 -16  -1   2   69.60   15.70   1
  15   1  -2   94.70   19.70   1
 -15  -1   2  113.90   15.70   1
  14   1  -2 1337.30   62.00   1
 -14  -1   2 1366.10   46.90   1
  13   1  -2  856.00   42.60   1
 -13  -1   2  845.60   29.30   1
  12   1  -2 1432.40   54.00   1
 -12  -1   2 1439.10   42.10   1
  11   1  -2   69.00   10.60   1
 -11  -1   2   83.20    8.70   1
  10   1  -2  174.60   15.60   1
 -10  -1   2  205.30   10.70   1
   9   1  -2 1051.00   37.90   1
  -9  -1   2 1077.80   35.30   1
   8   1  -2 5650.20  154.20   1
  -8  -1   2 5667.10  160.50   1
   7   1  -2 3070.70   85.60   1
  -7  -1   2 3117.70   88.40   1
   6   1  -2 1158.90   35.20   1
  -6  -1   2 1098.50   37.10   1
   5   1  -2  369.60   15.40   1
  -5  -1   2  372.10   15.20   1
   4   1  -2 1874.10   51.70   1
  -4  -1   2 1792.70   50.90   1
   3   1  -2 1510.70   44.10   1
  -3  -1   2 1404.80   31.50   1
   2   1  -2 3945.00   78.90   1
  -2  -1   2 3840.20   97.30   1
   1   1  -2 1529.00   28.80   1
  -1  -1   2 1487.90   32.60   1
   0   1  -2    3.40    2.20   1
   0  -1   2    1.30    1.20   1
  -1   1  -2 1545.80   26.80   1
   1  -1   2 1497.00   25.40   1
  -2   1  -2 3860.10   57.70   1
   2  -1   2 3744.70   68.30   1
  -3   1  -2 1433.80   23.80   1
   3  -1   2 1438.10   28.10   1
  -4   1  -2 1833.70   30.50   1
   4  -1   2 1764.70   36.70   1
  -5   1  -2  295.30   10.40   1
   5  -1   2  361.10    9.80   1
  -6   1  -2 1109.20   21.20   1
   6  -1   2 1106.80   24.30   1
  -7   1  -2 3131.70   59.90   1
   7  -1   2 3134.80   60.30   1
  -8   1  -2 5592.40  110.80   1
   8  -1   2 5702.50  110.20   1
  -9   1  -2 1069.40   30.50   1
   9  -1   2 1050.80   24.20   1
 -10   1  -2  154.60    9.80   1
  10  -1   2  195.90    7.50   1
 -11   1  -2   72.40    9.00   1
  11  -1   2   69.40    5.80   1
 -12   1  -2 1414.10   45.50   1
  12  -1   2 1415.90   34.00   1
 -13   1  -2  858.90   34.00   1
  13  -1   2  774.60   23.20   1
 -14   1  -2 1231.60   48.10   1
  14  -1   2 1337.90   39.60   1
 -15   1  -2   71.40   14.10   1
  15  -1   2  106.10    9.50   1
 -16   1  -2   10.10   17.30   1
  16  -1   2   38.10   12.90   1
 -17   1  -2   12.00   17.80   1
  17  -1   2   10.10   12.30   1
 -18   1  -2   23.40   25.60   1
  18  -1   2   15.20   19.50   1
 -19   1  -2   11.90   30.30   1
  19  -1   2    2.70   27.40   1
  19   1  -3    3.70   26.30   1
 -19  -1   3   42.90   30.20   1
  18   1  -3    8.30   24.10   1
 -18  -1   3   45.50   26.70   1
  17   1  -3   48.90   27.00   1
 -17  -1   3   45.00   13.50   1
  16   1  -3  124.50   24.90   1
 -16  -1   3  105.10   17.40   1
  15   1  -3   -6.00   19.20   1
 -15  -1   3    2.60    9.00   1
  14   1  -3   60.10   15.30   1
 -14  -1   3   74.40   11.80   1
  13   1  -3  115.40   15.30   1
 -13  -1   3   97.80   10.10   1
  12   1  -3  356.30   25.10   1
 -12  -1   3  377.10   17.10   1
  11   1  -3  328.40   19.60   1
 -11  -1   3  360.40   14.90   1
  10   1  -3  179.10   15.30   1
 -10  -1   3  182.40   10.40   1
   9   1  -3  161.00   13.70   1
  -9  -1   3  182.40    9.20   1
   8   1  -3   53.20    7.70   1
  -8  -1   3   62.60    5.70   1
   7   1  -3 2140.90   63.80   1
  -7  -1   3 2050.40   47.50   1
   6   1  -3 2059.70   57.20   1
  -6  -1   3 1826.20   43.10   1
   5   1  -3  171.60   10.10   1
  -5  -1   3  180.80    6.80   1
   4   1  -3 1435.60   41.20   1
  -4  -1   3 1341.50   31.40   1
   3   1  -3 2807.30   72.80   1
  -3  -1   3 2686.10   59.20   1
   2   1  -313776.50  320.40   1
  -2  -1   313124.40  312.10   1
   1   1  -3 1385.20   27.90   1
  -1  -1   3 1413.70   31.70   1
   0   1  -3 8814.20  135.40   1
  -1   1  -3 1406.40   24.90   1
   1  -1   3 1417.50   28.50   1
  -2   1  -313457.50  205.70   1
   2  -1   313273.90  257.40   1
  -3   1  -3 2744.50   43.30   1
   3  -1   3 2744.60   51.90   1
  -4   1  -3 1398.80   23.40   1
   4  -1   3 1378.80   29.30   1
  -5   1  -3  177.90    5.40   1
   5  -1   3  185.10    6.30   1
  -6   1  -3 1941.00   35.20   1
   6  -1   3 1870.60   37.50   1
  -7   1  -3 2127.10   39.30   1
   7  -1   3 2134.90   42.10   1
  -8   1  -3   71.60    5.20   1
   8  -1   3   60.70    4.90   1
  -9   1  -3  162.30    7.30   1
   9  -1   3  161.90    7.40   1
 -10   1  -3  185.90   11.40   1
  10  -1   3  169.80    8.20   1
 -11   1  -3  353.50   17.70   1
  11  -1   3  337.30   12.00   1
 -12   1  -3  364.00   19.80   1
  12  -1   3  361.70   14.50   1
 -13   1  -3  109.90   11.80   1
  13  -1   3  120.40    8.70   1
 -14   1  -3   69.60   10.90   1
  14  -1   3   74.10    8.20   1
 -15   1  -3   17.80   15.00   1
  15  -1   3  -13.20    6.30   1
 -16   1  -3   98.20   11.70   1
  16  -1   3  104.40   17.30   1
 -17   1  -3   20.50   19.30   1
  17  -1   3   28.50   14.90   1
 -18   1  -3   11.50   21.70   1
  18  -1   3   28.60   28.10   1
 -19   1  -3   11.00   19.30   1
  19  -1   3    7.00   26.40   1
  19   1  -4   -6.30   26.10   1
 -19  -1   4   35.50   28.00   1
  18   1  -4  -30.40   28.10   1
 -18  -1   4  -16.20   22.90   1
  17   1  -4  -25.40   24.80   1
 -17  -1   4   18.00   10.70   1
  16   1  -4    4.20   16.30   1
 -16  -1   4   22.60    9.20   1
  15   1  -4  -10.00   13.40   1
 -15  -1   4    2.70    7.70   1
  14   1  -4  168.30   18.90   1
 -14  -1   4  128.90   10.00   1
  13   1  -4  179.50   19.80   1
 -13  -1   4  190.30   10.50   1
  12   1  -4  193.00   17.90   1
 -12  -1   4  222.90   12.70   1
  11   1  -4  323.30   22.60   1
 -11  -1   4  323.00   13.60   1
  10   1  -4  738.70   32.60   1
 -10  -1   4  670.10   21.60   1
   9   1  -4   97.80   12.20   1
  -9  -1   4   87.80    6.30   1
   8   1  -4  669.40   26.50   1
  -8  -1   4  650.40   16.30   1
   7   1  -4  445.20   18.60   1
  -7  -1   4  443.30   12.00   1
   6   1  -4 8419.80  208.60   1
  -6  -1   4 8073.00  172.50   1
   5   1  -4 2557.50   72.80   1
  -5  -1   4 2346.00   54.90   1
   4   1  -4 5935.30  146.40   1
  -4  -1   4 5490.00  116.00   1
   3   1  -4 1608.00   44.40   1
  -3  -1   4 1520.10   36.50   1
   2   1  -4  381.10    9.70   1
  -2  -1   4  340.70   10.30   1
   1   1  -4  285.30    8.70   1
  -1  -1   4  269.70   12.00   1
   0   1  -4   -3.20    2.30   1
   0  -1   4   10.90    6.10   1
  -1   1  -4  264.70    6.10   1
   1  -1   4  254.60    7.60   1
  -2   1  -4  359.60    9.00   1
   2  -1   4  347.60    9.30   1
  -3   1  -4 1576.80   28.50   1
   3  -1   4 1521.20   30.60   1
  -4   1  -4 5881.40   94.20   1
   4  -1   4 5558.60   98.80   1
  -5   1  -4 2489.10   43.30   1
   5  -1   4 2447.50   47.90   1
  -6   1  -4 8368.20  133.40   1
   6  -1   4 7976.50  140.10   1
  -7   1  -4  427.80   12.70   1
   7  -1   4  447.90   12.80   1
  -8   1  -4  671.00   17.00   1
   8  -1   4  638.20   16.80   1
  -9   1  -4   87.90    6.10   1
   9  -1   4   82.50    6.10   1
 -10   1  -4  789.30   23.20   1
  10  -1   4  714.90   20.00   1
 -11   1  -4  311.90   13.00   1
  11  -1   4  325.20   12.60   1
 -12   1  -4  182.80   11.70   1
  12  -1   4  206.70   10.30   1
 -13   1  -4  191.40   11.40   1
  13  -1   4  188.20   10.80   1
 -14   1  -4  141.20   12.30   1
  14  -1   4  138.20   10.20   1
 -15   1  -4   -2.10    7.80   1
  15  -1   4   14.40    9.50   1
 -16   1  -4   15.50    9.90   1
  16  -1   4   34.30   12.50   1
 -17   1  -4    7.50   16.40   1
  17  -1   4   24.40   13.60   1
 -18   1  -4   35.10   29.60   1
  18  -1   4   22.00   24.70   1
 -19   1  -4   18.60   29.80   1
  19  -1   4   -2.10   17.40   1
  18   1  -5   41.20   29.70   1
 -18  -1   5   11.20   18.10   1
  17   1  -5   66.30   26.20   1
 -17  -1   5   30.60   25.30   1
  16   1  -5   37.80   22.90   1
 -16  -1   5   15.20    9.90   1
  15   1  -5  -14.80   20.10   1
 -15  -1   5   -1.90    6.70   1
  14   1  -5   17.40   15.10   1
 -14  -1   5    3.10    5.90   1
  13   1  -5   -4.90   13.50   1
 -13  -1   5   -2.20    4.60   1
  12   1  -5   74.80   13.40   1
 -12  -1   5   64.50    6.30   1
  11   1  -5    1.40   11.60   1
 -11  -1   5    5.40    4.40   1
  10   1  -5  329.60   21.30   1
 -10  -1   5  356.90   11.80   1
   9   1  -5  187.30   14.40   1
  -9  -1   5  201.60    8.20   1
   8   1  -5 1498.50   53.00   1
  -8  -1   5 1486.70   31.00   1
   7   1  -5  260.10   14.40   1
  -7  -1   5  257.80   11.30   1
   6   1  -5  826.30   29.90   1
  -6  -1   5  830.20   24.80   1
   5   1  -5  205.90   10.90   1
  -5  -1   5  198.20    8.40   1
   4   1  -5 1195.50   35.90   1
  -4  -1   5 1115.10   28.70   1
   3   1  -5  919.20   26.90   1
  -3  -1   5  842.60   22.60   1
   2   1  -5 2334.20   43.00   1
  -2  -1   5 2192.90   46.40   1
   1   1  -5 3093.40   49.60   1
  -1  -1   5 3113.70   81.60   1
   0   1  -5 8609.00  137.00   1
   0  -1   5 8437.40  308.30   1
  -1   1  -5 3030.20   45.00   1
   1  -1   5 2549.40   65.30   1
  -2   1  -5 2250.50   39.80   1
   2  -1   5 2231.20   48.70   1
  -3   1  -5  896.90   18.50   1
   3  -1   5  835.10   19.30   1
  -4   1  -5 1180.50   23.10   1
   4  -1   5 1108.80   26.80   1
  -5   1  -5  196.90    7.10   1
   5  -1   5  173.30    6.90   1
  -6   1  -5  908.20   19.40   1
   6  -1   5  829.70   20.00   1
  -7   1  -5  258.20    9.60   1
   7  -1   5  289.80   10.30   1
  -8   1  -5 1531.50   35.60   1
   8  -1   5 1412.70   31.10   1
  -9   1  -5  209.20    9.40   1
   9  -1   5  210.30    9.40   1
 -10   1  -5  343.60   12.30   1
  10  -1   5  324.80   11.70   1
 -11   1  -5    6.90    6.10   1
  11  -1   5    5.50    5.20   1
 -12   1  -5   50.10    8.40   1
  12  -1   5   56.40    6.90   1
 -13   1  -5   -1.80    6.60   1
  13  -1   5    1.30    5.40   1
 -14   1  -5    4.60    9.30   1
  14  -1   5   15.60    6.50   1
 -15   1  -5   -4.90    9.00   1
  15  -1   5  -16.40    9.50   1
 -16   1  -5   33.90   11.30   1
  16  -1   5   34.40   11.40   1
 -17   1  -5   49.40   27.50   1
  17  -1   5   20.00   11.40   1
 -18   1  -5   -9.80   23.80   1
  18  -1   5   27.50   25.60   1
  17   1  -6  -23.70   17.10   1
 -17  -1   6  -30.60   23.50   1
  16   1  -6   30.50   16.90   1
 -16  -1   6   40.00   24.00   1
  15   1  -6   -5.70   19.70   1
 -15  -1   6    5.80    7.20   1
  14   1  -6   31.20   15.90   1
 -14  -1   6   55.50    7.80   1
  13   1  -6   33.70   12.30   1
 -13  -1   6   37.10    6.00   1
  12   1  -6   46.10   11.90   1
 -12  -1   6   38.40    5.20   1
  11   1  -6   38.00   13.40   1
 -11  -1   6   42.20    4.50   1
  10   1  -6  108.70   12.00   1
 -10  -1   6  102.80    5.30   1
   9   1  -6  208.30   16.70   1
  -9  -1   6  172.50   10.00   1
   8   1  -6  237.70   16.10   1
  -8  -1   6  211.70   10.80   1
   7   1  -6  881.80   32.20   1
  -7  -1   6  780.30   24.20   1
   6   1  -6  629.60   23.40   1
  -6  -1   6  599.90   20.20   1
   5   1  -6  228.20   11.50   1
  -5  -1   6  213.60    9.50   1
   4   1  -6  386.70   14.00   1
  -4  -1   6  311.70   10.40   1
   3   1  -6  664.80   13.20   1
  -3  -1   6  593.50   16.30   1
   2   1  -6 2542.40   49.80   1
  -2  -1   6 2425.80   68.00   1
   1   1  -6  400.70   11.60   1
  -1  -1   6  393.40   25.00   1
   0   1  -6   -2.00    3.30   1
   0  -1   6   -2.70    7.30   1
  -1   1  -6  402.60   10.30   1
   1  -1   6  419.50   26.80   1
  -2   1  -6 2505.80   40.20   1
   2  -1   6 2380.30   53.70   1
  -3   1  -6  629.80   13.70   1
   3  -1   6  609.50   21.20   1
  -4   1  -6  342.10    9.60   1
   4  -1   6  339.10   10.60   1
  -5   1  -6  205.70    7.70   1
   5  -1   6  203.40    8.90   1
  -6   1  -6  638.60   15.20   1
   6  -1   6  621.40   17.10   1
  -7   1  -6  825.90   18.00   1
   7  -1   6  781.80   19.00   1
  -8   1  -6  243.50   10.00   1
   8  -1   6  241.90    9.60   1
  -9   1  -6  204.50    9.70   1
   9  -1   6  199.70    9.50   1
 -10   1  -6  102.20    7.60   1
  10  -1   6   75.20    7.20   1
 -11   1  -6   51.40    8.70   1
  11  -1   6   40.20    5.90   1
 -12   1  -6   40.30    8.50   1
  12  -1   6   30.40    6.60   1
 -13   1  -6   11.10    9.50   1
  13  -1   6   21.60    6.70   1
 -14   1  -6   55.20   11.40   1
  14  -1   6   52.20    8.50   1
 -15   1  -6    4.10    9.30   1
  15  -1   6   12.30   10.60   1
 -16   1  -6   26.50   19.80   1
  16  -1   6   30.70   11.90   1
 -17   1  -6   18.50   17.90   1
  17  -1   6  -39.00   20.60   1
  17   1  -7    8.40   18.70   1
 -17  -1   7   -6.50   24.50   1
  16   1  -7   15.00   24.80   1
 -16  -1   7   28.60   23.20   1
  15   1  -7    1.00   21.50   1
 -15  -1   7    6.50   19.20   1
  14   1  -7   29.20   21.30   1
 -14  -1   7   12.00    4.80   1
  13   1  -7  113.40   15.00   1
 -13  -1   7  118.60    7.40   1
  12   1  -7  158.00   18.90   1
 -12  -1   7  115.00   12.30   1
  11   1  -7  121.10   15.50   1
 -11  -1   7  171.30   12.80   1
  10   1  -7  194.50   17.10   1
 -10  -1   7  153.80   11.90   1
   9   1  -7  214.80   15.80   1
  -9  -1   7  239.40   13.20   1
   8   1  -7  532.10   23.00   1
  -8  -1   7  485.40   17.80   1
   7   1  -7  409.90   18.60   1
  -7  -1   7  384.30   14.30   1
   6   1  -7  740.40   24.90   1
  -6  -1   7  672.60   20.80   1
   5   1  -7   99.50    8.70   1
  -5  -1   7  107.70    7.30   1
   4   1  -7  853.70   21.80   1
  -4  -1   7  782.80   22.20   1
   3   1  -7   83.00    3.10   1
  -3  -1   7   68.50    7.90   1
   2   1  -7  934.40   19.90   1
  -2  -1   7  890.40   30.80   1
   1   1  -7  103.20    6.10   1
  -1  -1   7   93.50   16.50   1
   0   1  -7 2377.00   45.30   1
   0  -1   7 2138.20   97.00   1
  -1   1  -7  106.00    5.90   1
   1  -1   7  123.70   16.00   1
  -2   1  -7  941.90   17.90   1
   2  -1   7  901.60   26.80   1
  -3   1  -7   83.40    5.00   1
   3  -1   7   78.50    5.80   1
  -4   1  -7  884.20   18.40   1
   4  -1   7  875.10   27.00   1
  -5   1  -7  109.50    5.70   1
   5  -1   7   84.50    6.90   1
  -6   1  -7  726.60   17.60   1
   6  -1   7  655.10   19.70   1
  -7   1  -7  428.10   12.10   1
   7  -1   7  378.20   12.20   1
  -8   1  -7  514.30   16.10   1
   8  -1   7  507.80   15.80   1
  -9   1  -7  252.80   10.90   1
   9  -1   7  248.60   10.60   1
 -10   1  -7  179.30   10.10   1
  10  -1   7  152.00    8.60   1
 -11   1  -7  159.90   11.40   1
  11  -1   7  173.80   10.70   1
 -12   1  -7  122.50   13.60   1
  12  -1   7  136.50   10.20   1
 -13   1  -7   84.10   12.10   1
  13  -1   7  109.00   10.80   1
 -14   1  -7   11.00   10.60   1
  14  -1   7  -11.10    8.20   1
 -15   1  -7   -9.70   11.90   1
  15  -1   7  -23.80   10.90   1
 -16   1  -7   46.20   27.00   1
  16  -1   7   37.10   16.40   1
 -17   1  -7   19.10   25.80   1
  17  -1   7  -14.60   21.60   1
  16   1  -8   17.50   12.20   1
 -16  -1   8  -20.30   16.80   1
  15   1  -8  -12.90   19.60   1
 -15  -1   8   10.90   15.60   1
  14   1  -8   -3.90   19.40   1
 -14  -1   8  -33.20   18.30   1
  13   1  -8    8.90   13.10   1
 -13  -1   8   37.20   14.10   1
  12   1  -8   45.10   10.90   1
 -12  -1   8   38.60    9.60   1
  11   1  -8  114.30   14.60   1
 -11  -1   8   90.40   11.90   1
  10   1  -8  603.30   32.60   1
 -10  -1   8  562.90   25.70   1
   9   1  -8   21.40    9.20   1
  -9  -1   8   51.90    8.40   1
   8   1  -8    9.10    6.70   1
  -8  -1   8    2.00    6.00   1
   7   1  -8    0.40    6.30   1
  -7  -1   8   -3.80    5.20   1
   6   1  -8  310.10   13.20   1
  -6  -1   8  283.50   11.90   1
   5   1  -8  127.00    7.40   1
  -5  -1   8  123.40    7.10   1
   4   1  -8  733.30   20.30   1
  -4  -1   8  716.20   19.20   1
   3   1  -8  219.90    6.80   1
  -3  -1   8  215.10   13.20   1
   2   1  -8  367.20   10.10   1
  -2  -1   8  312.30   27.80   1
   1   1  -8   42.50    5.10   1
  -1  -1   8   58.90   13.90   1
   0   1  -8   -2.80    4.40   1
   0  -1   8   -9.00   10.00   1
  -1   1  -8   48.40    4.90   1
   1  -1   8   39.80   14.20   1
  -2   1  -8  349.70   11.10   1
  -3   1  -8  216.00    6.60   1
   3  -1   8  204.70   10.60   1
  -4   1  -8  727.10   16.80   1
   4  -1   8  705.00   22.80   1
  -5   1  -8  131.50    6.80   1
   5  -1   8  124.50    9.20   1
  -6   1  -8  344.60   11.00   1
   6  -1   8  293.80   15.00   1
  -7   1  -8    7.00    4.30   1
   7  -1   8   -9.00    7.00   1
  -8   1  -8   12.50    5.40   1
   8  -1   8    7.90    5.10   1
  -9   1  -8   29.60    6.50   1
   9  -1   8   36.90    5.70   1
 -10   1  -8  582.60   21.30   1
  10  -1   8  566.40   19.90   1
 -11   1  -8   96.20   11.50   1
  11  -1   8   89.10    8.90   1
 -12   1  -8   60.90   11.50   1
  12  -1   8   46.90    8.30   1
 -13   1  -8   11.80    9.60   1
  13  -1   8   24.90    9.00   1
 -14   1  -8    8.50   12.90   1
  14  -1   8   11.40   17.30   1
 -15   1  -8   -4.00   14.40   1
  15  -1   8   13.50   19.00   1
 -16   1  -8    2.80   26.00   1
  16  -1   8    1.70   12.40   1
  15   1  -9  -28.50   15.20   1
 -15  -1   9   14.70   17.30   1
  14   1  -9   55.90   15.00   1
 -14  -1   9   70.20   24.30   1
  13   1  -9   28.30   14.90   1
 -13  -1   9   50.90   21.80   1
  12   1  -9   41.80   12.40   1
 -12  -1   9   28.30   11.90   1
  11   1  -9    1.00    9.90   1
 -11  -1   9    7.20    9.90   1
  10   1  -9   68.90   10.50   1
 -10  -1   9   44.20    9.10   1
   9   1  -9   38.00    9.00   1
  -9  -1   9   40.80    9.00   1
   8   1  -9  222.70   13.50   1
  -8  -1   9  208.00   14.00   1
   7   1  -9  381.30   16.80   1
  -7  -1   9  413.40   17.30   1
   6   1  -9  257.40   12.20   1
  -6  -1   9  289.60   13.10   1
   5   1  -9  275.40   11.40   1
  -5  -1   9  267.70   10.30   1
   4   1  -9  732.00   14.70   1
  -4  -1   9  684.70   27.10   1
   3   1  -9  274.90    8.40   1
  -3  -1   9  179.40   21.00   1
   2   1  -9 1202.10   21.90   1
  -2  -1   9 1143.90   65.30   1
   1   1  -9  217.00    9.30   1
  -1  -1   9  200.60   25.10   1
   0   1  -9  244.20   10.00   1
   0  -1   9  235.10   27.10   1
  -1   1  -9  218.30    8.70   1
  -2   1  -9 1138.40   24.80   1
  -3   1  -9  255.10    9.10   1
  -4   1  -9  728.90   15.50   1
   4  -1   9  751.00   31.40   1
  -5   1  -9  272.30    9.40   1
   5  -1   9  253.20   16.40   1
  -6   1  -9  296.90   10.50   1
   6  -1   9  260.00   15.20   1
  -7   1  -9  427.60   14.10   1
   7  -1   9  445.80   20.90   1
  -8   1  -9  206.70   10.40   1
   8  -1   9  249.50   16.50   1
  -9   1  -9   30.20    6.20   1
   9  -1   9   13.10    8.40   1
 -10   1  -9   41.60    6.90   1
  10  -1   9   38.60   11.30   1
 -11   1  -9   -3.50    8.20   1
  11  -1   9    6.70    7.00   1
 -12   1  -9   41.20   14.40   1
  12  -1   9   39.10    8.30   1
 -13   1  -9   29.00   13.60   1
  13  -1   9   43.40   19.70   1
 -14   1  -9   46.20   13.80   1
  14  -1   9   75.60   22.00   1
 -15   1  -9   -0.60   12.30   1
  15  -1   9   20.60   19.60   1
  13   1 -10  -19.00   25.40   1
 -13  -1  10  -29.20   18.80   1
  12   1 -10  148.90   31.30   1
 -12  -1  10   56.10   23.20   1
  11   1 -10   17.40   23.40   1
 -11  -1  10   27.10   11.60   1
  10   1 -10  325.20   27.80   1
 -10  -1  10  285.10   24.10   1
   9   1 -10   19.90    9.70   1
  -9  -1  10   14.20    9.10   1
   8   1 -10  120.50   10.60   1
  -8  -1  10  104.00   12.30   1
   7   1 -10   17.00    6.10   1
  -7  -1  10   29.50   11.50   1
   6   1 -10   42.70    5.40   1
  -6  -1  10   42.60    5.30   1
   5   1 -10   96.50   10.80   1
  -5  -1  10   94.20   12.40   1
   4   1 -10   96.90    4.00   1
  -4  -1  10  100.60   18.30   1
   3   1 -10    2.80    3.60   1
  -3  -1  10  -17.00   18.80   1
   2   1 -10  271.40    8.50   1
  -2  -1  10  184.00   23.90   1
   1   1 -10  162.40    7.20   1
  -1  -1  10  149.10   25.20   1
   0   1 -10   -3.30    4.70   1
  -1   1 -10  167.80    7.90   1
  -2   1 -10  285.00   11.10   1
  -3   1 -10    4.40    4.60   1
  -4   1 -10  107.70    5.20   1
  -5   1 -10  106.40    5.90   1
   5  -1  10   98.50    9.10   1
  -6   1 -10   51.10    6.10   1
   6  -1  10   70.20    7.20   1
  -7   1 -10   12.90    5.70   1
   7  -1  10   16.20    6.60   1
  -8   1 -10  131.60   10.90   1
   8  -1  10  115.30   11.30   1
  -9   1 -10   29.20   11.30   1
   9  -1  10   18.30    9.80   1
 -10   1 -10  309.70   26.40   1
  10  -1  10  323.60   21.40   1
 -11   1 -10   17.00   13.10   1
  11  -1  10   31.90   12.00   1
 -12   1 -10   97.80   16.40   1
  12  -1  10   65.30   20.50   1
 -13   1 -10   29.50   13.20   1
  13  -1  10   10.30   16.90   1
  12   1 -11   -9.00   15.90   1
 -12  -1  11   18.50   17.40   1
  11   1 -11   22.70   25.30   1
 -11  -1  11   11.20   17.60   1
  10   1 -11   35.40   24.50   1
 -10  -1  11   17.40   15.50   1
   9   1 -11    3.70   16.90   1
  -9  -1  11   19.10   13.40   1
   8   1 -11  134.60   29.20   1
  -8  -1  11  105.10   17.20   1
   7   1 -11   11.50   22.60   1
  -7  -1  11    5.70   11.20   1
   6   1 -11  163.60   31.30   1
  -6  -1  11  230.60   23.10   1
   5   1 -11   42.70   12.20   1
   4   1 -11  217.40   16.60   1
   3   1 -11  120.20    7.90   1
   2   1 -11  341.30   13.00   1
   1   1 -11  398.40   12.50   1
   0   1 -11 1262.60   27.90   1
  -1   1 -11  400.00   16.80   1
  -2   1 -11  368.20   15.10   1
  -3   1 -11  101.50    8.80   1
  -4   1 -11  249.50   12.20   1
  -5   1 -11   39.30    7.80   1
  -6   1 -11  178.00   15.80   1
   6  -1  11  169.20   13.40   1
  -7   1 -11   21.20    9.60   1
   7  -1  11   30.40    7.60   1
  -8   1 -11   94.10   21.30   1
   8  -1  11  109.30   11.90   1
  -9   1 -11  -27.30   23.40   1
   9  -1  11   15.90    9.70   1
 -10   1 -11   21.70   17.70   1
  10  -1  11   22.50   14.20   1
 -11   1 -11   12.00   23.00   1
  11  -1  11   18.50   14.70   1
 -12   1 -11   10.80   23.70   1
  12  -1  11    1.30   15.30   1
  10   1 -12   24.20   19.50   1
 -10  -1  12   66.70   19.40   1
   9   1 -12  -20.90   24.00   1
  -9  -1  12  -10.70   13.00   1
   8   1 -12  -13.30   16.80   1
  -8  -1  12    8.50   14.40   1
   7   1 -12   -4.00   27.20   1
  -7  -1  12   19.70   12.50   1
   6   1 -12  213.20   34.70   1
   5   1 -12   29.80   18.60   1
   4   1 -12  300.10   27.60   1
   3   1 -12   15.00   15.00   1
   2   1 -12  114.50   14.00   1
   1   1 -12   20.30   11.40   1
   0   1 -12    0.50    8.40   1
  -1   1 -12   24.30    9.90   1
  -2   1 -12  112.30   13.50   1
  -3   1 -12   22.90   10.40   1
  -4   1 -12  261.70   20.00   1
  -5   1 -12   47.90   13.40   1
  -6   1 -12  228.10   25.30   1
  -7   1 -12    8.60   13.50   1
  -8   1 -12   57.00   25.50   1
  -9   1 -12  -49.60   23.30   1
 -10   1 -12   65.00   28.30   1
   7   1 -13   -2.90   17.20   1
   6   1 -13    8.40   19.50   1
   5   1 -13   23.80   17.10   1
   4   1 -13   27.90   17.20   1
   3   1 -13   10.30   14.20   1
   2   1 -13   41.60   13.80   1
   1   1 -13   73.00   14.10   1
   0   1 -13  150.50   17.30   1
  -1   1 -13   65.10   17.90   1
  -2   1 -13   45.70   20.60   1
  -3   1 -13   13.20   16.80   1
  -4   1 -13  -17.90   12.60   1
  -5   1 -13   14.00   15.70   1
  -6   1 -13   12.00   13.00   1
  -7   1 -13   45.20   22.40   1
  19   2   0   53.90   23.10   1
  18   2   0   -1.40   26.50   1
  17   2   0   42.40   24.00   1
  16   2   0   -0.90   21.70   1
  15   2   0   16.80   14.90   1
  14   2   0   97.80   18.00   1
  13   2   0   50.30   15.60   1
  12   2   0   63.40   11.20   1
  11   2   0  117.40   13.10   1
  10   2   0   49.10    8.70   1
   9   2   0  944.70   34.60   1
   8   2   0  339.10   17.50   1
   7   2   0  535.10   23.80   1
   6   2   0  166.30   10.60   1
   5   2   0 8514.90  207.50   1
   4   2   0  454.90   14.80   1
   3   2   0 2969.10   65.20   1
   2   2   021513.00  411.90   1
  -2   2   021128.20  353.50   1
  -3   2   0 2935.30   57.90   1
  -4   2   0  439.20   11.60   1
  -5   2   0 8252.50  144.50   1
  -6   2   0  184.00    7.60   1
  -7   2   0  517.90   15.40   1
  -8   2   0  347.80   11.90   1
  -9   2   0  922.20   24.60   1
 -10   2   0   39.70    7.50   1
 -11   2   0   85.70    9.50   1
 -12   2   0   56.50    8.50   1
 -13   2   0   30.40    9.10   1
 -14   2   0   92.10   12.90   1
 -15   2   0    4.50   15.40   1
 -16   2   0   -0.30   21.90   1
 -17   2   0   12.00   24.10   1
 -18   2   0   43.10   24.50   1
 -19   2   0   36.10   21.00   1
  19   2  -1   28.00   19.90   1
 -19  -2   1   41.80   22.70   1
  18   2  -1   15.30   25.30   1
 -18  -2   1   40.80   25.10   1
  17   2  -1   11.90   23.50   1
 -17  -2   1   23.50   13.70   1
  16   2  -1   18.30   23.50   1
 -16  -2   1   72.60   27.50   1
  15   2  -1  493.50   45.00   1
 -15  -2   1  513.30   46.50   1
  14   2  -1   91.10   17.00   1
 -14  -2   1   94.20   14.70   1
  13   2  -1  127.30   17.20   1
 -13  -2   1  108.50   14.90   1
  12   2  -1   95.60   15.20   1
 -12  -2   1  101.90   15.10   1
  11   2  -1  970.60   41.10   1
 -11  -2   1  977.70   40.60   1
  10   2  -1  251.70   16.30   1
 -10  -2   1  218.40   14.30   1
   9   2  -1  480.00   22.90   1
  -9  -2   1  563.30   25.20   1
   8   2  -1   85.60   11.10   1
  -8  -2   1   54.20    9.40   1
   7   2  -1 2191.90   64.20   1
  -7  -2   1 2007.70   67.30   1
   6   2  -1   57.50    8.90   1
  -6  -2   1   64.20    8.60   1
   5   2  -1 4096.60  113.50   1
  -5  -2   1 3973.10   88.80   1
   4   2  -1  686.80   20.00   1
  -4  -2   1  749.30   20.40   1
   3   2  -1  227.40    8.20   1
  -3  -2   1  193.00    7.70   1
   2   2  -1 2234.10   44.40   1
  -2  -2   1 2234.30   42.60   1
   1   2  -125115.00  483.50   1
  -1  -2   125202.30  410.30   1
   0   2  -1   31.60    3.40   1
   0  -2   1   29.10    3.70   1
  -1   2  -125278.30  593.90   1
   1  -2   125295.60  486.70   1
  -2   2  -1 2239.00   41.10   1
   2  -2   1 2177.70   42.70   1
  -3   2  -1  223.90    7.10   1
   3  -2   1  185.90    6.70   1
  -4   2  -1  683.90   16.30   1
   4  -2   1  704.80   14.80   1
  -5   2  -1 4045.70   65.10   1
   5  -2   1 3975.40   66.20   1
  -6   2  -1   47.30    5.20   1
   6  -2   1   61.90    5.20   1
  -7   2  -1 2118.70   45.70   1
   7  -2   1 2029.70   41.10   1
  -8   2  -1   83.50    6.70   1
   8  -2   1   84.00    8.30   1
  -9   2  -1  532.40   17.10   1
   9  -2   1  543.40   20.40   1
 -10   2  -1  251.90   12.00   1
  10  -2   1  266.70   13.60   1
 -11   2  -1 1007.90   35.60   1
  11  -2   1  996.30   31.40   1
 -12   2  -1   87.00   10.10   1
  12  -2   1   87.80   10.20   1
 -13   2  -1  133.10   14.30   1
  13  -2   1  147.90   14.50   1
 -14   2  -1  120.30   14.30   1
  14  -2   1  119.30   13.50   1
 -15   2  -1  511.00   47.90   1
  15  -2   1  485.90   33.50   1
 -16   2  -1   13.30   16.90   1
  16  -2   1   -4.10   20.40   1
 -17   2  -1  -26.00   21.90   1
  17  -2   1   15.90   25.80   1
 -18   2  -1   44.90   28.10   1
  18  -2   1   -9.10   25.20   1
 -19   2  -1   69.90   30.80   1
  19  -2   1  -20.30   27.00   1
  19   2  -2   32.40   30.50   1
 -19  -2   2   64.00   33.50   1
  18   2  -2    3.40   27.40   1
 -18  -2   2   -4.20   11.00   1
  17   2  -2    5.40   14.40   1
 -17  -2   2   -4.40   13.90   1
  16   2  -2    9.40   23.00   1
 -16  -2   2    9.90   11.90   1
  15   2  -2   12.70   15.00   1
 -15  -2   2   -0.20    9.30   1
  14   2  -2  208.90   25.60   1
 -14  -2   2  136.50   18.40   1
  13   2  -2 1269.10   61.80   1
 -13  -2   2 1297.20   52.40   1
  12   2  -2  251.90   19.70   1
 -12  -2   2  258.60   20.00   1
  11   2  -2  183.60   15.50   1
 -11  -2   2  233.80   18.30   1
  10   2  -2   52.00   12.30   1
 -10  -2   2   33.80   11.10   1
   9   2  -2  208.20   15.70   1
  -9  -2   2  199.90   14.80   1
   8   2  -2  711.90   27.90   1
  -8  -2   2  719.70   27.10   1
   7   2  -2 1133.20   40.00   1
  -7  -2   2 1098.30   40.90   1
   6   2  -2 1544.30   46.70   1
  -6  -2   2 1567.00   37.10   1
   5   2  -2  527.10   19.60   1
  -5  -2   2  504.80   14.50   1
   4   2  -2  981.10   29.90   1
  -4  -2   2  908.30   22.90   1
   3   2  -2 4072.90   74.80   1
  -3  -2   2 3896.40   86.50   1
   2   2  -2 2621.50   52.50   1
  -2  -2   2 2588.90   56.40   1
   1   2  -215177.40  228.10   1
  -1  -2   215098.10  230.00   1
   0   2  -2 6198.00  108.90   1
   0  -2   2 6185.50  109.10   1
  -1   2  -215259.00  260.00   1
   1  -2   214743.80  252.60   1
  -2   2  -2 2633.10   50.30   1
   2  -2   2 2650.70   44.00   1
  -3   2  -2 3987.40   73.70   1
   3  -2   2 3936.60   66.90   1
  -4   2  -2  940.60   21.70   1
   4  -2   2  933.40   19.10   1
  -5   2  -2  545.90   13.10   1
   5  -2   2  474.50   11.60   1
  -6   2  -2 1527.90   28.90   1
   6  -2   2 1529.00   33.70   1
  -7   2  -2 1113.60   25.60   1
   7  -2   2 1081.10   31.80   1
  -8   2  -2  734.40   16.80   1
   8  -2   2  744.20   24.20   1
  -9   2  -2  196.00    7.40   1
   9  -2   2  196.20   11.30   1
 -10   2  -2   40.50    4.00   1
  10  -2   2   41.70    7.30   1
 -11   2  -2  219.40    7.80   1
  11  -2   2  219.80   12.70   1
 -12   2  -2  294.50   10.70   1
  12  -2   2  264.30   15.60   1
 -13   2  -2 1262.90   31.40   1
  13  -2   2 1286.90   47.30   1
 -14   2  -2  154.90   14.20   1
  14  -2   2  151.10   16.20   1
 -15   2  -2   10.30   19.50   1
  15  -2   2    1.80   12.70   1
 -16   2  -2   50.60   20.30   1
  16  -2   2   27.10   15.40   1
 -17   2  -2   21.60   22.70   1
  17  -2   2   17.30   23.50   1
 -18   2  -2   -6.60   25.50   1
  18  -2   2  -16.30   18.40   1
 -19   2  -2   83.60   32.80   1
  19  -2   2   44.70   23.20   1
  19   2  -3   13.50   20.20   1
 -19  -2   3   14.10   21.20   1
  18   2  -3    0.30   26.40   1
 -18  -2   3   11.80   25.80   1
  17   2  -3    7.70   22.60   1
 -17  -2   3   -2.30   11.90   1
  16   2  -3   26.40   18.60   1
 -16  -2   3    9.20   10.80   1
  15   2  -3  284.30   34.70   1
 -15  -2   3  243.90   21.80   1
  14   2  -3   -6.90   19.40   1
 -14  -2   3    6.80    7.80   1
  13   2  -3  334.90   24.50   1
 -13  -2   3  315.00   17.90   1
  12   2  -3   51.90   12.20   1
 -12  -2   3   66.20   12.30   1
  11   2  -3  202.70   17.60   1
 -11  -2   3  209.80   14.80   1
  10   2  -3  140.40   14.00   1
 -10  -2   3  131.40   12.20   1
   9   2  -3   86.90    9.10   1
  -9  -2   3  128.40   12.70   1
   8   2  -3  129.30   11.50   1
  -8  -2   3  111.80   11.60   1
   7   2  -3  565.30   24.10   1
  -7  -2   3  563.40   17.40   1
   6   2  -3   39.40    7.10   1
  -6  -2   3   11.10    4.20   1
   5   2  -3  892.30   31.70   1
  -5  -2   3  867.10   23.50   1
   4   2  -3  236.30   11.50   1
  -4  -2   3  218.20    7.80   1
   3   2  -3 3011.60   58.10   1
  -3  -2   3 2915.80   63.80   1
   2   2  -3  518.40   13.10   1
  -2  -2   3  494.10   13.60   1
   1   2  -3 1322.20   28.30   1
  -1  -2   3 1276.40   23.70   1
   0   2  -3   -2.40    3.60   1
   0  -2   3    3.80    2.20   1
  -1   2  -3 1308.00   25.00   1
   1  -2   3 1279.20   24.10   1
  -2   2  -3  502.80   12.80   1
   2  -2   3  500.90   10.70   1
  -3   2  -3 2943.80   55.60   1
   3  -2   3 2901.10   51.10   1
  -4   2  -3  233.00    7.40   1
   4  -2   3  219.00    6.80   1
  -5   2  -3  891.40   16.50   1
   5  -2   3  876.30   20.70   1
  -6   2  -3   24.10    2.90   1
   6  -2   3   28.30    5.80   1
  -7   2  -3  576.30   12.70   1
   7  -2   3  585.40   18.30   1
  -8   2  -3  129.80    6.30   1
   8  -2   3  142.70    9.10   1
  -9   2  -3   99.80    6.10   1
   9  -2   3   96.30    8.90   1
 -10   2  -3  135.20    6.80   1
  10  -2   3  142.30   10.50   1
 -11   2  -3  214.60    9.30   1
  11  -2   3  205.00   12.60   1
 -12   2  -3   49.80    6.20   1
  12  -2   3   42.90    7.60   1
 -13   2  -3  337.10   13.10   1
  13  -2   3  267.90   18.20   1
 -14   2  -3    2.10    4.80   1
  14  -2   3   31.60   11.10   1
 -15   2  -3  247.00   32.50   1
  15  -2   3  252.90   23.90   1
 -16   2  -3  -10.60   21.80   1
  16  -2   3   -4.20   14.00   1
 -17   2  -3   21.00   24.40   1
  17  -2   3   66.00   24.30   1
 -18   2  -3    1.20   19.00   1
  18  -2   3   14.10   28.90   1
  18   2  -4  -16.40   26.70   1
 -18  -2   4   27.50   27.50   1
  17   2  -4   22.60   25.20   1
 -17  -2   4  -25.70   23.60   1
  16   2  -4    5.10   17.90   1
 -16  -2   4   12.30    9.20   1
  15   2  -4   51.50   23.60   1
 -15  -2   4   45.60   11.80   1
  14   2  -4   28.70   21.00   1
 -14  -2   4   27.40    8.50   1
  13   2  -4   31.70   12.00   1
 -13  -2   4   46.70    8.10   1
  12   2  -4  128.30   16.50   1
 -12  -2   4  155.50   11.40   1
  11   2  -4  113.10   14.50   1
 -11  -2   4  111.30    8.20   1
  10   2  -4   17.70    9.40   1
 -10  -2   4    4.60    5.30   1
   9   2  -4   54.30    9.10   1
  -9  -2   4   60.10    5.00   1
   8   2  -4  834.00   31.90   1
  -8  -2   4  858.00   22.60   1
   7   2  -4  565.80   22.70   1
  -7  -2   4  525.90   16.70   1
   6   2  -4  898.20   33.80   1
  -6  -2   4  895.40   21.50   1
   5   2  -4 1063.50   34.40   1
  -5  -2   4 1057.10   25.00   1
   4   2  -4  526.10   20.10   1
  -4  -2   4  540.70   14.40   1
   3   2  -4  156.90    5.80   1
  -3  -2   4  160.00    6.10   1
   2   2  -4 1852.00   37.80   1
  -2  -2   4 1802.90   36.90   1
   1   2  -4  151.20    6.50   1
  -1  -2   4  165.00    5.10   1
   0   2  -4 1633.70   34.80   1
   0  -2   4 1603.20   28.60   1
  -1   2  -4  140.00    5.40   1
   1  -2   4  164.80    6.00   1
  -2   2  -4 1833.20   37.80   1
   2  -2   4 1783.70   37.10   1
  -3   2  -4  173.40    6.10   1
   3  -2   4  145.20    6.10   1
  -4   2  -4  528.90   11.30   1
   4  -2   4  523.50   12.90   1
  -5   2  -4 1024.70   18.80   1
   5  -2   4 1047.40   24.70   1
  -6   2  -4  937.60   19.00   1
   6  -2   4  893.40   24.40   1
  -7   2  -4  551.90   12.70   1
   7  -2   4  517.90   17.60   1
  -8   2  -4  834.30   19.20   1
   8  -2   4  828.20   24.70   1
  -9   2  -4   62.10    5.60   1
   9  -2   4   62.50    7.60   1
 -10   2  -4    6.90    4.30   1
  10  -2   4   20.10    7.50   1
 -11   2  -4  117.20    7.90   1
  11  -2   4  114.30   10.30   1
 -12   2  -4  138.60    8.70   1
  12  -2   4  139.30   11.90   1
 -13   2  -4   51.10    7.70   1
  13  -2   4   34.70   10.30   1
 -14   2  -4   39.30    8.20   1
  14  -2   4   18.00   10.40   1
 -15   2  -4   89.80   29.00   1
  15  -2   4   49.20   16.10   1
 -16   2  -4   15.00   17.50   1
  16  -2   4   30.20   12.50   1
 -17   2  -4    1.70   25.90   1
  17  -2   4   13.00   15.00   1
 -18   2  -4   23.10   27.20   1
  18  -2   4    9.50   22.40   1
  18   2  -5   -3.20   29.20   1
 -18  -2   5  -63.50   30.90   1
  17   2  -5   17.90   17.80   1
 -17  -2   5  -10.70   27.70   1
  16   2  -5   -9.20   23.50   1
 -16  -2   5   29.70   24.50   1
  15   2  -5  -17.00   14.10   1
 -15  -2   5    6.90    7.90   1
  14   2  -5   98.40   23.10   1
 -14  -2   5   92.10    9.40   1
  13   2  -5   25.60   13.80   1
 -13  -2   5   44.60    6.40   1
  12   2  -5  180.00   19.10   1
 -12  -2   5  222.50    9.80   1
  11   2  -5  597.80   31.80   1
 -11  -2   5  579.60   16.40   1
  10   2  -5  224.10   17.30   1
 -10  -2   5  294.80    9.50   1
   9   2  -5  532.00   25.50   1
  -9  -2   5  548.30   13.20   1
   8   2  -5  232.60   15.70   1
  -8  -2   5  223.20   11.70   1
   7   2  -5  362.40   19.60   1
  -7  -2   5  302.00   12.20   1
   6   2  -5  213.10   12.60   1
  -6  -2   5  202.40   10.20   1
   5   2  -5   76.00    7.60   1
  -5  -2   5   73.30    6.20   1
   4   2  -5   32.70    5.60   1
  -4  -2   5   35.60    4.70   1
   3   2  -5  486.00   11.70   1
  -3  -2   5  481.30   14.00   1
   2   2  -5  485.10   13.90   1
  -2  -2   5  476.30   14.30   1
   1   2  -5  971.10   24.00   1
  -1  -2   5  963.90   22.50   1
   0   2  -5    0.20    3.50   1
   0  -2   5    2.30    1.80   1
  -1   2  -5  965.90   21.70   1
   1  -2   5  958.90   20.70   1
  -2   2  -5  487.50   11.30   1
   2  -2   5  473.20   12.80   1
  -3   2  -5  491.40   11.60   1
   3  -2   5  471.30   13.20   1
  -4   2  -5   33.60    3.40   1
   4  -2   5   40.80    4.70   1
  -5   2  -5   81.40    4.70   1
   5  -2   5   78.40    5.50   1
  -6   2  -5  212.80    7.60   1
   6  -2   5  219.80   10.40   1
  -7   2  -5  353.50   10.10   1
   7  -2   5  319.10   12.70   1
  -8   2  -5  244.30    8.80   1
   8  -2   5  229.10   11.70   1
  -9   2  -5  518.20   14.80   1
   9  -2   5  539.70   19.50   1
 -10   2  -5  261.80   11.10   1
  10  -2   5  253.20   13.50   1
 -11   2  -5  590.30   19.20   1
  11  -2   5  519.40   24.70   1
 -12   2  -5  196.60   10.80   1
  12  -2   5  206.70   15.20   1
 -13   2  -5   32.80    8.00   1
  13  -2   5   47.00   10.30   1
 -14   2  -5   97.60   10.90   1
  14  -2   5   69.60   14.40   1
 -15   2  -5   -7.80   24.10   1
  15  -2   5   -1.10   10.40   1
 -16   2  -5    9.00   25.40   1
  16  -2   5   -8.30   13.50   1
 -17   2  -5   18.50   19.50   1
  17  -2   5   21.90   18.60   1
 -18   2  -5   27.70   28.30   1
  18  -2   5  -53.90   25.20   1
  17   2  -6   21.00   27.70   1
 -17  -2   6  -10.20   18.40   1
  16   2  -6    1.10   16.20   1
 -16  -2   6  -10.40   16.80   1
  15   2  -6   31.90   24.00   1
 -15  -2   6   16.30    7.60   1
  14   2  -6   11.60   19.30   1
 -14  -2   6   14.80    4.20   1
  13   2  -6   39.80   20.00   1
 -13  -2   6   24.20    4.10   1
  12   2  -6    4.70   11.20   1
 -12  -2   6   16.10    2.70   1
  11   2  -6   52.60   10.50   1
 -11  -2   6   25.30    8.10   1
  10   2  -6    1.60   10.30   1
 -10  -2   6    9.60    6.60   1
   9   2  -6  183.30   12.40   1
  -9  -2   6  189.80   11.60   1
   8   2  -6   10.20    9.50   1
  -8  -2   6   15.20    6.10   1
   7   2  -6    7.10    6.70   1
  -7  -2   6    6.60    5.50   1
   6   2  -6   94.30    9.80   1
  -6  -2   6   87.40    7.30   1
   5   2  -6 1242.70   41.50   1
  -5  -2   6 1181.20   32.10   1
   4   2  -6  321.90   12.10   1
  -4  -2   6  303.00   11.20   1
   3   2  -6   95.70    4.10   1
  -3  -2   6   83.50    5.00   1
   2   2  -6   30.50    4.10   1
  -2  -2   6   36.90    2.30   1
   1   2  -6 1405.50   31.20   1
  -1  -2   6 1498.70   69.00   1
   0   2  -6  182.60    8.00   1
   0  -2   6  186.30   16.40   1
  -1   2  -6 1408.50   28.60   1
   1  -2   6 1356.40   29.30   1
  -2   2  -6   36.20    3.50   1
   2  -2   6   34.40    3.40   1
  -3   2  -6   85.30    4.70   1
   3  -2   6   76.30    5.10   1
  -4   2  -6  326.10    9.30   1
   4  -2   6  274.20    9.50   1
  -5   2  -6 1243.20   24.00   1
   5  -2   6 1183.80   32.00   1
  -6   2  -6  109.80    5.60   1
   6  -2   6  101.20    7.40   1
  -7   2  -6   10.00    4.60   1
   7  -2   6   14.40    5.50   1
  -8   2  -6   23.30    4.60   1
   8  -2   6   18.40    6.70   1
  -9   2  -6  209.50    9.40   1
   9  -2   6  211.80   13.00   1
 -10   2  -6    8.10    5.70   1
  10  -2   6   15.30    7.30   1
 -11   2  -6   32.00    6.80   1
  11  -2   6   30.20    8.10   1
 -12   2  -6   15.90    7.10   1
  12  -2   6    8.00    7.20   1
 -13   2  -6   23.10    8.50   1
  13  -2   6    7.00    8.40   1
 -14   2  -6   -1.90    7.80   1
  14  -2   6    5.10   10.10   1
 -15   2  -6   59.40   24.70   1
  15  -2   6    1.70    9.40   1
 -16   2  -6   33.40   21.40   1
  16  -2   6    5.20   12.60   1
 -17   2  -6   32.30   28.20   1
  17  -2   6   21.70   22.10   1
  16   2  -7  -20.50   23.10   1
 -16  -2   7   12.60   16.80   1
  15   2  -7   51.00   19.90   1
 -15  -2   7   51.60   25.40   1
  14   2  -7    7.40   17.50   1
 -14  -2   7   37.00   14.30   1
  13   2  -7   62.00   21.60   1
 -13  -2   7   46.10   11.00   1
  12   2  -7  123.30   14.90   1
 -12  -2   7  107.30   13.30   1
  11   2  -7  488.00   29.80   1
 -11  -2   7  466.20   23.90   1
  10   2  -7  218.40   19.10   1
 -10  -2   7  184.90   14.20   1
   9   2  -7 1266.60   50.80   1
  -9  -2   7 1252.70   35.80   1
   8   2  -7  264.00   15.80   1
  -8  -2   7  255.60   13.00   1
   7   2  -7  666.80   26.60   1
  -7  -2   7  596.40   19.20   1
   6   2  -7  318.80   15.70   1
  -6  -2   7  293.00   12.80   1
   5   2  -7 1923.20   56.20   1
  -5  -2   7 1816.90   44.70   1
   4   2  -7  252.10   10.20   1
  -4  -2   7  233.00    9.60   1
   3   2  -7  788.20   19.30   1
  -3  -2   7  772.70   30.30   1
   2   2  -7    3.10    3.90   1
  -2  -2   7    8.10   13.30   1
   1   2  -7  272.10    9.20   1
  -1  -2   7  221.40   21.10   1
   0   2  -7    4.30    4.20   1
   0  -2   7    5.50    8.20   1
  -1   2  -7  273.90    8.70   1
   1  -2   7  196.20   20.30   1
  -2   2  -7   18.00    4.60   1
   2  -2   7   11.00    1.60   1
  -3   2  -7  816.00   16.00   1
   3  -2   7  803.20   21.10   1
  -4   2  -7  250.10    8.80   1
   4  -2   7  242.90    8.70   1
  -5   2  -7 1996.30   36.30   1
   5  -2   7 1879.00   45.70   1
  -6   2  -7  324.80    9.90   1
   6  -2   7  311.60   15.00   1
  -7   2  -7  653.70   15.90   1
   7  -2   7  631.40   19.90   1
  -8   2  -7  264.20   10.00   1
   8  -2   7  265.00   12.90   1
  -9   2  -7 1306.30   29.90   1
   9  -2   7 1259.40   40.90   1
 -10   2  -7  209.00   10.80   1
  10  -2   7  214.30   13.80   1
 -11   2  -7  514.50   18.50   1
  11  -2   7  472.00   23.50   1
 -12   2  -7  143.90   11.90   1
  12  -2   7  144.60   14.10   1
 -13   2  -7   73.80   12.40   1
  13  -2   7   41.70   11.90   1
 -14   2  -7   -0.20   10.80   1
  14  -2   7   -5.70   10.70   1
 -15   2  -7   32.60   21.20   1
  15  -2   7   48.70   11.60   1
 -16   2  -7   20.40   27.40   1
  16  -2   7   -9.20   19.60   1
  15   2  -8   18.70   22.60   1
 -15  -2   8  -13.60   24.70   1
  14   2  -8  -11.80   19.20   1
 -14  -2   8  -18.10   22.30   1
  13   2  -8   12.10   16.90   1
 -13  -2   8   12.80   13.30   1
  12   2  -8   33.90   14.90   1
 -12  -2   8   14.90   12.50   1
  11   2  -8   52.80   13.30   1
 -11  -2   8   42.10   10.60   1
  10   2  -8   12.70   10.00   1
 -10  -2   8    4.30    7.80   1
   9   2  -8   38.80   10.70   1
  -9  -2   8   43.30    8.20   1
   8   2  -8  172.10   15.10   1
  -8  -2   8  164.60   10.90   1
   7   2  -8  776.30   33.20   1
  -7  -2   8  743.60   26.00   1
   6   2  -8  173.10   11.30   1
  -6  -2   8  160.70    8.90   1
   5   2  -8  825.30   24.40   1
  -5  -2   8  765.40   20.80   1
   4   2  -8  201.70   15.90   1
  -4  -2   8  217.80   13.80   1
   3   2  -8  207.40    5.70   1
  -3  -2   8  145.60   11.60   1
   2   2  -8  239.80    8.70   1
  -2  -2   8  222.70   23.10   1
   1   2  -8  205.20    8.40   1
  -1  -2   8  160.80   22.40   1
   0   2  -8  236.80    8.70   1
   0  -2   8  202.80   21.90   1
  -1   2  -8  231.30    8.80   1
   1  -2   8  241.60   26.10   1
  -2   2  -8  235.00    8.80   1
   2  -2   8  213.20   25.20   1
  -3   2  -8  184.20    6.30   1
   3  -2   8  188.40    7.70   1
  -4   2  -8  214.20    8.50   1
   4  -2   8  226.00   10.30   1
  -5   2  -8  843.10   19.20   1
   5  -2   8  811.90   28.90   1
  -6   2  -8  170.80    7.60   1
   6  -2   8  163.20    9.70   1
  -7   2  -8  807.50   20.50   1
   7  -2   8  717.80   25.80   1
  -8   2  -8  171.20    8.90   1
   8  -2   8  174.10   11.10   1
  -9   2  -8   28.80    6.10   1
   9  -2   8   37.70    7.30   1
 -10   2  -8   11.80    6.90   1
  10  -2   8   24.40    8.40   1
 -11   2  -8   45.80    8.90   1
  11  -2   8   27.80    8.40   1
 -12   2  -8   26.50    8.90   1
  12  -2   8   11.70    9.10   1
 -13   2  -8    5.20   11.30   1
  13  -2   8    4.20   11.20   1
 -14   2  -8   -6.30   12.90   1
  14  -2   8  -13.40   17.20   1
 -15   2  -8   29.60   20.20   1
  15  -2   8   15.80   14.40   1
 -14  -2   9   38.50   24.70   1
 -13  -2   9   67.70   24.40   1
  12   2  -9   -6.40   15.70   1
 -12  -2   9    7.80   12.50   1
  11   2  -9   79.40   14.90   1
 -11  -2   9   46.90   12.90   1
  10   2  -9   46.10   13.80   1
 -10  -2   9   23.70    9.90   1
   9   2  -9  124.50   14.30   1
  -9  -2   9  141.40   13.50   1
   8   2  -9   43.30    9.50   1
  -8  -2   9   49.50    7.20   1
   7   2  -9  347.70   19.70   1
  -7  -2   9  341.50   16.20   1
   6   2  -9  433.10   16.90   1
  -6  -2   9  400.20   15.60   1
   5   2  -9 1617.70   52.70   1
  -5  -2   9 1462.80   54.60   1
   4   2  -9  658.30   21.50   1
  -4  -2   9  590.50   26.90   1
   3   2  -9  666.10   13.30   1
  -3  -2   9  587.50   46.70   1
   2   2  -9  185.30    8.20   1
  -2  -2   9  130.30   22.20   1
   1   2  -9  126.80    7.80   1
  -1  -2   9  112.50   16.70   1
   0   2  -9   -9.50    4.80   1
   0  -2   9    0.90   17.50   1
  -1   2  -9  126.60    7.10   1
   1  -2   9  113.40   21.20   1
  -2   2  -9  173.70    8.60   1
   2  -2   9  154.60   21.70   1
  -3   2  -9  605.30   16.20   1
   3  -2   9  528.60   37.50   1
  -4   2  -9  700.50   15.30   1
   4  -2   9  685.00   24.80   1
  -5   2  -9 1637.50   30.00   1
   5  -2   9 1506.30   49.70   1
  -6   2  -9  434.20   13.70   1
   6  -2   9  394.30   17.70   1
  -7   2  -9  339.80   12.90   1
   7  -2   9  303.80   17.60   1
  -8   2  -9   43.30    6.80   1
   8  -2   9   48.30    7.50   1
  -9   2  -9  142.90    8.90   1
   9  -2   9  130.50   11.90   1
 -10   2  -9   32.80    9.20   1
  10  -2   9   11.50    8.40   1
 -11   2  -9   75.80   11.40   1
  11  -2   9   48.50    8.80   1
 -12   2  -9   -6.40   13.50   1
  12  -2   9   -7.70   10.10   1
 -13   2  -9   30.60   12.10   1
  13  -2   9   46.50   18.60   1
 -14   2  -9   35.00   24.60   1
  14  -2   9   42.00   19.30   1
  13   2 -10   46.80   27.70   1
 -13  -2  10   11.40   23.10   1
  12   2 -10   14.30   23.60   1
 -12  -2  10   33.10   16.00   1
  11   2 -10   17.30   24.10   1
 -11  -2  10   -6.60   12.30   1
  10   2 -10   65.20   22.10   1
 -10  -2  10   66.10   20.50   1
   9   2 -10    6.70   15.10   1
  -9  -2  10   12.20    7.60   1
   8   2 -10   16.90   12.90   1
  -8  -2  10    1.40    6.90   1
   7   2 -10   65.80   12.50   1
  -7  -2  10   56.20    6.50   1
   6   2 -10   40.60   10.90   1
  -6  -2  10   38.90   13.30   1
   5   2 -10   -7.20    7.80   1
  -5  -2  10   29.80   13.70   1
   4   2 -10   50.60    9.10   1
   3   2 -10 1397.40   26.40   1
   2   2 -10  131.50    6.80   1
  -2  -2  10   68.10   20.00   1
   1   2 -10  150.30    8.80   1
  -1  -2  10  121.60   24.70   1
   0   2 -10   91.80    8.50   1
   0  -2  10  126.70   20.00   1
  -1   2 -10  155.70    8.60   1
   1  -2  10   72.30   21.50   1
  -2   2 -10  130.60    7.80   1
   2  -2  10  125.30   28.00   1
  -3   2 -10 1358.10   30.10   1
  -4   2 -10   37.40    6.90   1
  -5   2 -10   -1.90    5.30   1
   5  -2  10    8.60    3.90   1
  -6   2 -10   17.00    6.00   1
   6  -2  10   41.90    7.40   1
  -7   2 -10   48.20    7.50   1
   7  -2  10   65.30    8.80   1
  -8   2 -10   11.60    7.20   1
   8  -2  10  -15.70    9.70   1
  -9   2 -10   17.80    7.60   1
   9  -2  10   27.50   10.50   1
 -10   2 -10   40.70   13.50   1
  10  -2  10   35.60   11.00   1
 -11   2 -10   14.60   13.40   1
  11  -2  10   16.70   13.40   1
 -12   2 -10   32.00   16.10   1
  12  -2  10   24.80   15.00   1
 -13   2 -10   23.60   14.60   1
  13  -2  10   30.20   17.00   1
  11   2 -11   -2.50   27.00   1
 -11  -2  11   -1.60   17.00   1
  10   2 -11   14.60   20.90   1
 -10  -2  11   36.90   17.40   1
   9   2 -11   27.50   25.50   1
  -9  -2  11   28.50   16.80   1
   8   2 -11   33.40   15.30   1
  -8  -2  11   24.20   16.20   1
   7   2 -11  178.00   19.40   1
  -7  -2  11  169.30   24.20   1
   6   2 -11   50.80   13.10   1
  -6  -2  11   26.60   13.40   1
   5   2 -11  122.50   14.20   1
   4   2 -11   30.80   10.60   1
   3   2 -11   20.60   10.00   1
   2   2 -11   97.00    9.80   1
   1   2 -11   55.60    6.80   1
   0   2 -11    2.30    7.10   1
  -1   2 -11   58.60    7.90   1
  -2   2 -11  115.90    8.50   1
  -3   2 -11    3.70    6.80   1
  -4   2 -11   21.80    7.40   1
  -5   2 -11  133.40    9.80   1
  -6   2 -11   32.90    8.00   1
   6  -2  11   27.40    4.60   1
  -7   2 -11  140.00   12.80   1
   7  -2  11  128.10   11.10   1
  -8   2 -11   21.20   10.50   1
   8  -2  11   56.60   12.10   1
  -9   2 -11    7.60    9.20   1
   9  -2  11   43.70   14.00   1
 -10   2 -11   17.00   12.00   1
  10  -2  11   13.00   12.70   1
 -11   2 -11    2.80   23.10   1
  11  -2  11   15.20   13.00   1
   9   2 -12   17.90   15.70   1
  -9  -2  12   -4.30   17.90   1
   8   2 -12   24.60   21.00   1
  -8  -2  12   12.90   18.10   1
   7   2 -12   -4.40   15.00   1
   6   2 -12   37.30   15.20   1
   5   2 -12   13.60   18.40   1
   4   2 -12   19.60   13.20   1
   3   2 -12   -0.30   16.30   1
   2   2 -12   49.30   18.20   1
   1   2 -12   59.40   15.80   1
   0   2 -12   76.90   16.30   1
  -1   2 -12   31.20   14.50   1
  -2   2 -12   72.30   11.30   1
  -3   2 -12   -2.60   11.00   1
  -4   2 -12   99.10   12.90   1
  -5   2 -12   32.20   17.20   1
  -6   2 -12   50.90   17.90   1
  -7   2 -12   16.30   17.10   1
  -8   2 -12   33.30   13.90   1
  -9   2 -12    4.30   25.50   1
   6   2 -13   30.80   23.50   1
   5   2 -13   47.30   20.70   1
   4   2 -13   -1.70   19.90   1
   3   2 -13   -9.70   15.80   1
   2   2 -13  -26.40   16.90   1
   1   2 -13   26.80   16.10   1
   0   2 -13   11.40   17.70   1
  -1   2 -13   -5.60   15.40   1
  -2   2 -13    9.00   14.70   1
  -3   2 -13  -17.20   12.90   1
  -4   2 -13  -11.30   13.50   1
  -5   2 -13    7.90   17.40   1
  -6   2 -13   -4.60   14.00   1
  18   3   0    7.50   29.00   1
  17   3   0  -17.30   23.60   1
  16   3   0   34.40   22.70   1
  15   3   0   15.70   22.50   1
  14   3   0   43.60   19.10   1
  13   3   0  151.60   16.40   1
  12   3   0   10.80    9.00   1
  11   3   0  399.90   23.40   1
  10   3   0  237.80   17.40   1
   9   3   0   -1.70    6.00   1
   8   3   0   21.60    6.80   1
   7   3   0 1219.00   32.10   1
   6   3   0   53.50    7.70   1
   5   3   0  437.10   15.20   1
   4   3   0    0.60    3.90   1
   3   3   0  145.40    7.40   1
   2   3   0 1341.40   29.00   1
   1   3   0   44.30    4.60   1
   0   3   0    0.20    3.80   1
  -1   3   0   40.30    4.40   1
  -2   3   0 1357.40   28.00   1
  -3   3   0  137.50    7.50   1
  -4   3   0    6.20    4.10   1
  -5   3   0  451.00   13.30   1
  -6   3   0   72.30    6.80   1
  -7   3   0 1185.40   28.90   1
  -8   3   0   16.60    5.00   1
  -9   3   0    9.20    5.50   1
 -10   3   0  210.80   11.50   1
 -11   3   0  375.90   15.70   1
 -12   3   0   12.80    9.90   1
 -13   3   0   98.80   13.50   1
 -14   3   0   22.60   14.70   1
 -15   3   0   38.20   16.90   1
 -16   3   0   -3.60   24.80   1
 -17   3   0    4.90   18.20   1
 -18   3   0   19.40   26.80   1
  18   3  -1   -5.30   19.60   1
 -18  -3   1   15.20   30.00   1
  17   3  -1  -10.40   17.20   1
 -17  -3   1   79.20   31.70   1
  16   3  -1   23.20   23.30   1
 -16  -3   1    7.30   26.50   1
  15   3  -1    3.80   22.00   1
 -15  -3   1    7.00   25.40   1
  14   3  -1  238.50   28.90   1
 -14  -3   1  261.20   31.30   1
  13   3  -1  140.60   18.80   1
 -13  -3   1  148.50   18.20   1
  12   3  -1   -7.40    8.20   1
 -12  -3   1    8.60   11.30   1
  11   3  -1  116.90   13.40   1
 -11  -3   1  109.60   16.60   1
  10   3  -1   32.80   12.90   1
 -10  -3   1   20.30    7.30   1
   9   3  -1   24.30   11.00   1
  -9  -3   1    2.60    5.70   1
   8   3  -1   21.40    7.40   1
  -8  -3   1   -5.10    5.50   1
   7   3  -1  451.70   16.60   1
  -7  -3   1  468.00   17.50   1
   6   3  -1 1001.10   28.50   1
  -6  -3   1 1015.10   28.50   1
   5   3  -1  352.50   14.50   1
  -5  -3   1  354.90   13.10   1
   4   3  -1   70.00    7.70   1
  -4  -3   1   72.90    6.00   1
   3   3  -1  286.80    9.90   1
  -3  -3   1  322.10   11.10   1
   2   3  -1  400.20   12.10   1
  -2  -3   1  396.30   10.90   1
   1   3  -1   80.60    5.70   1
  -1  -3   1   91.20    5.90   1
   0   3  -1  389.20   12.00   1
   0  -3   1  408.90   11.20   1
  -1   3  -1   78.80    5.20   1
   1  -3   1  100.60    5.10   1
  -2   3  -1  381.90   11.80   1
   2  -3   1  373.50   10.90   1
  -3   3  -1  286.80   10.40   1
   3  -3   1  319.70   10.20   1
  -4   3  -1   67.10    6.90   1
   4  -3   1   66.00    5.60   1
  -5   3  -1  371.50   12.10   1
   5  -3   1  326.50    9.20   1
  -6   3  -1 1016.30   25.70   1
   6  -3   1 1003.70   21.30   1
  -7   3  -1  457.50   11.20   1
   7  -3   1  456.20   14.50   1
  -8   3  -1   10.60    5.70   1
   8  -3   1    3.10    6.90   1
  -9   3  -1   17.20    6.10   1
   9  -3   1    7.10    6.00   1
 -10   3  -1    8.20    4.90   1
  10  -3   1   13.00    6.90   1
 -11   3  -1  100.50   10.80   1
  11  -3   1  138.40   13.10   1
 -12   3  -1    1.10    6.70   1
  12  -3   1  -18.30    8.20   1
 -13   3  -1  129.60   13.70   1
  13  -3   1  137.00   14.50   1
 -14   3  -1  294.30   35.20   1
  14  -3   1  242.70   23.90   1
 -15   3  -1   44.40   23.00   1
  15  -3   1   12.50   15.70   1
 -16   3  -1    2.50   22.10   1
  16  -3   1   12.20   22.00   1
 -17   3  -1    8.10   18.30   1
  17  -3   1   18.20   26.60   1
 -18   3  -1   12.40   31.00   1
  18  -3   1  -18.80   16.50   1
  18   3  -2  -21.50   27.20   1
 -18  -3   2   -4.10   24.50   1
  17   3  -2   33.00   25.60   1
 -17  -3   2   -4.20   20.80   1
  16   3  -2   67.40   22.20   1
 -16  -3   2   94.90   26.90   1
  15   3  -2   91.30   25.20   1
 -15  -3   2  128.00   26.60   1
  14   3  -2   55.10   22.40   1
 -14  -3   2  105.70   28.00   1
  13   3  -2  809.30   41.00   1
 -13  -3   2  784.00   47.60   1
  12   3  -2   11.00   12.00   1
 -12  -3   2   14.60   11.30   1
  11   3  -2  313.60   22.40   1
 -11  -3   2  278.60   14.40   1
  10   3  -2  285.90   19.00   1
 -10  -3   2  278.30   14.20   1
   9   3  -2 2110.40   70.30   1
  -9  -3   2 2045.40   54.20   1
   8   3  -2  281.10   16.80   1
  -8  -3   2  220.20   11.40   1
   7   3  -2 3948.10   94.50   1
  -7  -3   2 3921.30   87.10   1
   6   3  -2  111.40    8.40   1
  -6  -3   2   97.10    8.00   1
   5   3  -2 1483.20   35.70   1
  -5  -3   2 1429.10   37.80   1
   4   3  -2  270.40   10.00   1
  -4  -3   2  234.10   10.50   1
   3   3  -2  868.50   20.40   1
  -3  -3   2  878.70   25.30   1
   2   3  -2   46.60    5.30   1
  -2  -3   2   55.30    4.30   1
   1   3  -2  484.90   14.20   1
  -1  -3   2  443.90   12.20   1
   0   3  -2    1.50    3.80   1
   0  -3   2    5.30    3.40   1
  -1   3  -2  483.10   12.20   1
   1  -3   2  477.80   12.10   1
  -2   3  -2   52.20    5.10   1
   2  -3   2   46.60    4.80   1
  -3   3  -2  861.10   21.90   1
   3  -3   2  824.90   18.50   1
  -4   3  -2  256.00    9.60   1
   4  -3   2  251.30    8.10   1
  -5   3  -2 1467.10   32.60   1
   5  -3   2 1433.50   27.80   1
  -6   3  -2   97.40    7.10   1
   6  -3   2  102.10    5.60   1
  -7   3  -2 4046.70   71.70   1
   7  -3   2 3853.50   67.40   1
  -8   3  -2  240.60   10.80   1
   8  -3   2  244.90   11.30   1
  -9   3  -2 2073.90   49.60   1
   9  -3   2 2048.00   58.60   1
 -10   3  -2  260.70   13.90   1
  10  -3   2  301.10   14.60   1
 -11   3  -2  280.50   15.10   1
  11  -3   2  290.50   17.40   1
 -12   3  -2   -2.60    8.00   1
  12  -3   2    8.10   10.00   1
 -13   3  -2  821.20   33.80   1
  13  -3   2  849.30   41.80   1
 -14   3  -2   72.70   19.20   1
  14  -3   2   77.60   16.80   1
 -15   3  -2   74.70   26.00   1
  15  -3   2  104.30   20.10   1
 -16   3  -2  139.20   32.30   1
  16  -3   2  149.90   32.10   1
 -17   3  -2   20.80   20.40   1
  17  -3   2   36.90   25.00   1
 -18   3  -2   31.40   31.10   1
  18  -3   2    0.60   18.30   1
  18   3  -3  -10.40   28.00   1
 -18  -3   3   62.60   31.00   1
  17   3  -3   20.90   19.40   1
 -17  -3   3   17.80   26.30   1
  16   3  -3   20.40   18.90   1
 -16  -3   3   16.50   13.00   1
  15   3  -3   29.30   18.50   1
 -15  -3   3   31.10   11.10   1
  14   3  -3   32.10   21.10   1
 -14  -3   3   69.30   13.30   1
  13   3  -3  220.10   25.40   1
 -13  -3   3  122.90   11.80   1
  12   3  -3   73.60   15.90   1
 -12  -3   3   89.10   10.10   1
  11   3  -3  318.90   21.00   1
 -11  -3   3  286.10   14.70   1
  10   3  -3   35.60   10.60   1
 -10  -3   3   49.30    7.70   1
   9   3  -3   14.80   11.30   1
  -9  -3   3   12.40    5.70   1
   8   3  -3  418.70   21.80   1
  -8  -3   3  413.80   15.10   1
   7   3  -3 2013.00   54.70   1
  -7  -3   3 1930.80   48.10   1
   6   3  -3  126.60    9.70   1
  -6  -3   3  139.40    8.80   1
   5   3  -3  632.50   20.40   1
  -5  -3   3  623.20   18.30   1
   4   3  -3  642.30   17.60   1
  -4  -3   3  580.80   18.60   1
   3   3  -3 2634.50   50.70   1
  -3  -3   3 2634.50   59.50   1
   2   3  -3  615.20   14.60   1
  -2  -3   3  617.60   13.80   1
   1   3  -3 1578.60   36.10   1
  -1  -3   3 1450.30   32.50   1
   0   3  -3 3450.30   68.60   1
   0  -3   3 3314.20   64.30   1
  -1   3  -3 1561.40   30.30   1
   1  -3   3 1498.50   29.40   1
  -2   3  -3  603.00   17.00   1
   2  -3   3  593.80   13.80   1
  -3   3  -3 2662.40   51.70   1
   3  -3   3 2728.40   54.10   1
  -4   3  -3  604.70   17.40   1
   4  -3   3  609.60   14.60   1
  -5   3  -3  593.10   16.70   1
   5  -3   3  639.70   15.50   1
  -6   3  -3  140.20    6.80   1
   6  -3   3  127.90    6.60   1
  -7   3  -3 1954.20   38.90   1
   7  -3   3 1855.50   37.90   1
  -8   3  -3  460.30   14.40   1
   8  -3   3  406.50   17.40   1
  -9   3  -3   17.10    6.80   1
   9  -3   3    4.90    7.70   1
 -10   3  -3   43.70    8.00   1
  10  -3   3   31.30    7.70   1
 -11   3  -3  329.20   15.40   1
  11  -3   3  293.60   17.10   1
 -12   3  -3   80.20    9.80   1
  12  -3   3   80.90   10.50   1
 -13   3  -3  106.20   12.40   1
  13  -3   3  135.50   15.30   1
 -14   3  -3   97.50   23.60   1
  14  -3   3   97.90   18.10   1
 -15   3  -3   12.90   16.80   1
  15  -3   3   23.10   21.10   1
 -16   3  -3   38.40   26.50   1
  16  -3   3   45.40   17.40   1
 -17   3  -3   54.40   24.60   1
  17  -3   3   35.10   18.10   1
 -18   3  -3   -4.40   31.20   1
  18  -3   3   34.10   19.90   1
  17   3  -4  -15.20   25.80   1
 -17  -3   4    2.30   13.70   1
  16   3  -4    3.40   17.80   1
 -16  -3   4   26.00   11.80   1
  15   3  -4   39.70   24.40   1
 -15  -3   4   34.20    8.30   1
  14   3  -4   48.30   20.70   1
 -14  -3   4   58.00    9.40   1
  13   3  -4  163.20   22.20   1
 -13  -3   4  195.70   14.50   1
  12   3  -4  136.40   17.30   1
 -12  -3   4  169.30   11.70   1
  11   3  -4  569.60   30.40   1
 -11  -3   4  602.50   22.20   1
  10   3  -4  203.20   17.40   1
 -10  -3   4  191.30   11.10   1
   9   3  -4  110.80   15.50   1
  -9  -3   4  133.60    8.50   1
   8   3  -4   22.60    9.00   1
  -8  -3   4   26.70    5.20   1
   7   3  -4  262.90   14.00   1
  -7  -3   4  285.80   10.90   1
   6   3  -4  145.30   10.70   1
  -6  -3   4  143.00    7.50   1
   5   3  -4 2302.70   62.50   1
  -5  -3   4 2157.30   50.00   1
   4   3  -4   78.20    5.90   1
  -4  -3   4   80.60    5.30   1
   3   3  -4 1454.60   32.50   1
  -3  -3   4 1375.70   35.10   1
   2   3  -4  117.10    7.20   1
  -2  -3   4  119.10    5.70   1
   1   3  -4  323.50   11.00   1
  -1  -3   4  319.40    9.60   1
   0   3  -4    5.60    4.80   1
   0  -3   4    4.20    2.90   1
  -1   3  -4  340.60   11.00   1
   1  -3   4  328.70    8.40   1
  -2   3  -4  113.00    6.20   1
   2  -3   4  116.10    5.50   1
  -3   3  -4 1489.40   33.10   1
   3  -3   4 1397.40   27.60   1
  -4   3  -4   78.10    6.50   1
   4  -3   4   76.70    5.10   1
  -5   3  -4 2327.40   42.50   1
   5  -3   4 2103.60   41.00   1
  -6   3  -4  141.00    7.20   1
   6  -3   4  153.60    8.00   1
  -7   3  -4  251.20    9.30   1
   7  -3   4  288.30   11.30   1
  -8   3  -4   24.50    4.70   1
   8  -3   4   13.00    6.10   1
  -9   3  -4  129.40    7.70   1
   9  -3   4  114.00   11.20   1
 -10   3  -4  174.20   11.90   1
  10  -3   4  168.40   11.90   1
 -11   3  -4  571.60   22.80   1
  11  -3   4  552.50   28.30   1
 -12   3  -4  166.70   11.80   1
  12  -3   4  135.00   15.20   1
 -13   3  -4  148.30   14.90   1
  13  -3   4  154.00   17.70   1
 -14   3  -4   46.60   14.20   1
  14  -3   4   22.70   13.60   1
 -15   3  -4   54.20   25.50   1
  15  -3   4   14.90   12.80   1
 -16   3  -4   23.20   20.10   1
  16  -3   4   -5.10   21.60   1
 -17   3  -4   54.80   30.90   1
  17  -3   4   -7.30   23.10   1
  17   3  -5   26.00   24.80   1
 -17  -3   5   68.00   31.40   1
  16   3  -5   32.50   25.60   1
 -16  -3   5    9.60   11.40   1
  15   3  -5    3.60   23.00   1
 -15  -3   5   34.40   10.20   1
  14   3  -5   -4.50   13.80   1
 -14  -3   5   15.40    5.20   1
  13   3  -5   55.70   20.70   1
 -13  -3   5   53.00    6.80   1
  12   3  -5   33.20   13.70   1
 -12  -3   5   44.80    5.70   1
  11   3  -5    6.70   13.00   1
 -11  -3   5   16.80    4.00   1
  10   3  -5   17.60   11.60   1
 -10  -3   5   43.60    5.50   1
   9   3  -5  357.10   21.10   1
  -9  -3   5  359.30   13.10   1
   8   3  -5  343.50   21.60   1
  -8  -3   5  357.10   12.50   1
   7   3  -5  182.70   12.00   1
  -7  -3   5  180.70    8.10   1
   6   3  -5   53.90    8.60   1
  -6  -3   5   75.10    4.90   1
   5   3  -5  357.70   15.00   1
  -5  -3   5  362.80   11.50   1
   4   3  -5  567.40   15.50   1
  -4  -3   5  558.60   16.20   1
   3   3  -5 1161.40   26.60   1
  -3  -3   5 1083.70   20.70   1
   2   3  -5  124.10    6.60   1
  -2  -3   5  115.90    5.10   1
   1   3  -5 4382.70   87.40   1
  -1  -3   5 4106.70   77.60   1
   0   3  -5   73.90    5.80   1
   0  -3   5   79.50    4.60   1
  -1   3  -5 4345.80   85.90   1
   1  -3   5 4139.40   71.40   1
  -2   3  -5   99.10    8.00   1
   2  -3   5  102.10    5.80   1
  -3   3  -5 1136.10   27.20   1
   3  -3   5 1075.30   26.50   1
  -4   3  -5  582.40   15.40   1
   4  -3   5  580.50   16.30   1
  -5   3  -5  365.90   12.00   1
   5  -3   5  340.10   12.00   1
  -6   3  -5   65.90    5.80   1
   6  -3   5   65.20    6.60   1
  -7   3  -5  170.50    8.30   1
   7  -3   5  175.30   10.20   1
  -8   3  -5  350.20   12.00   1
   8  -3   5  316.20   14.80   1
  -9   3  -5  348.50   12.10   1
   9  -3   5  320.60   16.10   1
 -10   3  -5   54.30    8.20   1
  10  -3   5   29.90    8.10   1
 -11   3  -5   14.10    7.90   1
  11  -3   5    2.90    8.10   1
 -12   3  -5   67.20   10.80   1
  12  -3   5   50.20   11.90   1
 -13   3  -5   59.20   13.40   1
  13  -3   5   72.80   14.40   1
 -14   3  -5   -2.30   14.20   1
  14  -3   5  -26.60   12.60   1
 -15   3  -5  -19.10   26.10   1
  15  -3   5   11.30   19.60   1
 -16   3  -5    7.50   20.40   1
  16  -3   5   39.40   22.50   1
 -17   3  -5   -2.90   27.10   1
  17  -3   5   44.70   28.00   1
  16   3  -6   60.70   29.30   1
 -16  -3   6   25.80   22.70   1
  15   3  -6   24.60   23.30   1
 -15  -3   6    2.50   25.30   1
  14   3  -6    1.60   14.50   1
 -14  -3   6   -0.50    5.50   1
  13   3  -6   23.50   19.60   1
 -13  -3   6   12.50    2.70   1
  12   3  -6   -7.70   17.60   1
 -12  -3   6   22.60    9.50   1
  11   3  -6   12.00    8.50   1
 -11  -3   6    9.50    7.50   1
  10   3  -6  123.20   15.60   1
 -10  -3   6  124.00   11.90   1
   9   3  -6  183.60   16.80   1
  -9  -3   6  142.00   11.00   1
   8   3  -6  162.70   15.50   1
  -8  -3   6  134.70   11.50   1
   7   3  -6  894.20   29.80   1
  -7  -3   6  835.90   28.10   1
   6   3  -6  163.70   10.70   1
  -6  -3   6  148.70    8.80   1
   5   3  -6  610.70   22.90   1
  -5  -3   6  574.60   19.40   1
   4   3  -6  293.60    9.30   1
  -4  -3   6  273.20   12.00   1
   3   3  -6 1329.60   30.70   1
  -3  -3   6 1231.30   28.30   1
   2   3  -6  122.70    7.60   1
  -2  -3   6  112.80    5.70   1
   1   3  -6  660.90   20.00   1
  -1  -3   6  616.90   17.30   1
   0   3  -6    4.90    4.60   1
   0  -3   6    2.40    3.00   1
  -1   3  -6  660.50   18.40   1
   1  -3   6  623.30   16.20   1
  -2   3  -6  111.00    6.80   1
   2  -3   6  112.80    6.00   1
  -3   3  -6 1249.20   23.90   1
   3  -3   6 1228.70   28.80   1
  -4   3  -6  266.80   10.10   1
   4  -3   6  257.40   11.00   1
  -5   3  -6  615.80   17.00   1
   5  -3   6  566.60   16.80   1
  -6   3  -6  165.60    8.50   1
   6  -3   6  161.50    8.80   1
  -7   3  -6  871.20   22.70   1
   7  -3   6  828.20   26.20   1
  -8   3  -6  157.10    9.20   1
   8  -3   6  150.90   10.70   1
  -9   3  -6  160.30    9.80   1
   9  -3   6  142.60   11.90   1
 -10   3  -6  146.90   11.30   1
  10  -3   6  146.10   13.50   1
 -11   3  -6    0.20    6.70   1
  11  -3   6    4.80    8.80   1
 -12   3  -6   39.40   11.30   1
  12  -3   6   14.80    8.80   1
 -13   3  -6   -5.20   10.60   1
  13  -3   6   15.20    8.80   1
 -14   3  -6   24.50   15.80   1
  14  -3   6   27.40   13.80   1
 -15   3  -6    1.20   28.00   1
  15  -3   6   40.10   20.80   1
 -16   3  -6   10.30   20.30   1
  16  -3   6   21.80   16.60   1
  15   3  -7   23.10   24.90   1
 -15  -3   7   18.30   29.20   1
  14   3  -7  -12.70   22.60   1
 -14  -3   7  -23.40   18.50   1
  13   3  -7  157.40   32.50   1
 -13  -3   7  144.50   19.90   1
  12   3  -7  118.10   22.90   1
 -12  -3   7  113.60   16.50   1
  11   3  -7  106.60   15.80   1
 -11  -3   7   92.40   15.00   1
  10   3  -7   -2.00    8.20   1
 -10  -3   7    4.40    6.60   1
   9   3  -7  373.60   25.30   1
  -9  -3   7  374.60   20.70   1
   8   3  -7   89.10   10.80   1
  -8  -3   7   75.20    8.70   1
   7   3  -7  821.60   28.30   1
  -7  -3   7  776.20   28.00   1
   6   3  -7  128.60   11.50   1
  -6  -3   7  134.30    9.40   1
   5   3  -7  898.40   29.30   1
  -5  -3   7  779.00   24.70   1
   4   3  -7  172.80   13.40   1
  -4  -3   7  157.70    6.80   1
   3   3  -7  542.90   15.50   1
  -3  -3   7  545.30   13.70   1
   2   3  -7  218.60    9.80   1
  -2  -3   7  207.30    7.20   1
   1   3  -7  324.80   12.80   1
  -1  -3   7  363.40   10.30   1
   0   3  -7   48.50    6.00   1
   0  -3   7   54.70    3.30   1
  -1   3  -7  344.70   13.10   1
   1  -3   7  349.60   10.90   1
  -2   3  -7  222.10   10.00   1
   2  -3   7  226.90    8.70   1
  -3   3  -7  533.20   13.70   1
   3  -3   7  522.70   15.70   1
  -4   3  -7  156.50    7.90   1
   4  -3   7  163.90    8.00   1
  -5   3  -7  800.40   20.70   1
   5  -3   7  782.20   22.60   1
  -6   3  -7  152.10    8.20   1
   6  -3   7  124.80    8.90   1
  -7   3  -7  876.90   23.40   1
   7  -3   7  785.30   26.30   1
  -8   3  -7   76.10    7.70   1
   8  -3   7   59.10    8.70   1
  -9   3  -7  398.60   14.00   1
   9  -3   7  366.00   18.40   1
 -10   3  -7    8.00    5.50   1
  10  -3   7   10.90    6.90   1
 -11   3  -7  114.80   10.20   1
  11  -3   7   93.00   11.70   1
 -12   3  -7  117.90   10.80   1
  12  -3   7  134.20   16.20   1
 -13   3  -7  151.50   18.40   1
  13  -3   7  152.10   16.00   1
 -14   3  -7  -15.20   12.50   1
  14  -3   7    3.80   11.10   1
 -15   3  -7   25.00   19.90   1
  15  -3   7    1.80   19.80   1
  14   3  -8    1.40   20.60   1
 -14  -3   8  -25.80   18.50   1
  13   3  -8   19.00   20.80   1
 -13  -3   8   22.20   12.80   1
  12   3  -8   65.50   21.60   1
 -12  -3   8   58.10   22.20   1
  11   3  -8  176.20   25.70   1
 -11  -3   8  136.40   18.10   1
  10   3  -8   40.70   14.10   1
 -10  -3   8   42.70   11.60   1
   9   3  -8   26.90    9.60   1
  -9  -3   8   23.00    9.60   1
   8   3  -8  164.70   13.90   1
  -8  -3   8  127.70   11.20   1
   7   3  -8   33.40    8.90   1
  -7  -3   8   26.90    6.80   1
   6   3  -8  194.40   11.20   1
  -6  -3   8  175.70   10.30   1
   5   3  -8   42.60    6.80   1
  -5  -3   8   43.90    4.20   1
   4   3  -8   70.30    9.20   1
  -4  -3   8   79.30    4.20   1
   3   3  -8  119.60    6.60   1
  -3  -3   8  100.40   18.60   1
   2   3  -8   46.70    6.40   1
  -2  -3   8   48.80   13.30   1
   1   3  -8   11.40    6.10   1
  -1  -3   8   14.00   11.20   1
   0   3  -8   12.10    5.90   1
   0  -3   8   12.00   15.40   1
  -1   3  -8   10.40    5.20   1
   1  -3   8   15.60   11.50   1
  -2   3  -8   32.20    5.90   1
   2  -3   8   35.70    2.60   1
  -3   3  -8  100.80    7.70   1
   3  -3   8  107.90    5.30   1
  -4   3  -8   71.30    5.80   1
   4  -3   8   64.60    5.90   1
  -5   3  -8   44.00    5.80   1
   5  -3   8   48.50    5.90   1
  -6   3  -8  206.70    9.90   1
   6  -3   8  180.10   11.40   1
  -7   3  -8   24.70    6.50   1
   7  -3   8   21.80    7.60   1
  -8   3  -8  138.40    9.20   1
   8  -3   8  128.40   11.80   1
  -9   3  -8   30.50    6.80   1
   9  -3   8   24.70    8.30   1
 -10   3  -8   47.90    7.30   1
  10  -3   8   46.90   11.90   1
 -11   3  -8  141.50   12.40   1
  11  -3   8  123.30   15.00   1
 -12   3  -8   59.90   10.90   1
  12  -3   8   42.20   11.80   1
 -13   3  -8    8.60    9.90   1
  13  -3   8  -18.70   16.50   1
 -14   3  -8   17.50   18.80   1
  14  -3   8   15.20   19.30   1
 -13  -3   9   11.50   22.50   1
 -12  -3   9    8.80   16.90   1
 -11  -3   9   -2.30   13.80   1
  10   3  -9  -84.80   27.10   1
 -10  -3   9    6.30    8.50   1
   9   3  -9   24.40   10.00   1
  -9  -3   9   31.50   10.40   1
   8   3  -9   13.40    8.70   1
  -8  -3   9   18.90    8.70   1
   7   3  -9  449.60   20.60   1
  -7  -3   9  483.90   24.20   1
   6   3  -9    2.20   12.80   1
  -6  -3   9   -0.80    3.40   1
   5   3  -9  267.40   17.90   1
  -5  -3   9  302.20   27.60   1
   4   3  -9  163.30   14.60   1
  -4  -3   9  137.40   23.60   1
   3   3  -9  268.00   10.20   1
  -3  -3   9  187.00   29.20   1
   2   3  -9  140.40    8.00   1
  -2  -3   9  127.40   23.10   1
   1   3  -9  468.30   15.90   1
  -1  -3   9  426.40   37.40   1
   0   3  -9   71.10    7.00   1
   0  -3   9   54.30   19.90   1
  -1   3  -9  479.30   15.60   1
   1  -3   9  339.40   38.30   1
  -2   3  -9  131.20    9.00   1
   2  -3   9   88.00   17.70   1
  -3   3  -9  264.20   11.60   1
   3  -3   9  274.20   33.40   1
  -4   3  -9  163.00   10.10   1
   4  -3   9  156.70    6.10   1
  -5   3  -9  258.50   10.80   1
   5  -3   9  277.50   14.70   1
  -6   3  -9   17.40    6.60   1
   6  -3   9    7.10    6.00   1
  -7   3  -9  491.50   20.80   1
   7  -3   9  442.90   22.50   1
  -8   3  -9    4.00    7.70   1
   8  -3   9   -1.80    6.90   1
  -9   3  -9   39.30    8.60   1
   9  -3   9   10.00    8.20   1
 -10   3  -9   11.60    7.40   1
  10  -3   9   -8.10    8.70   1
 -11   3  -9    1.20   10.80   1
  11  -3   9   18.90   10.30   1
 -12   3  -9    5.20    7.20   1
  12  -3   9    5.10   10.60   1
 -13   3  -9   49.10   29.00   1
  13  -3   9   22.80   16.60   1
  12   3 -10  -24.00   23.50   1
 -12  -3  10   -5.00   14.10   1
  11   3 -10   16.20   27.70   1
 -11  -3  10   32.80   20.60   1
  10   3 -10   84.50   24.10   1
 -10  -3  10   26.40   14.20   1
   9   3 -10   85.00   32.20   1
  -9  -3  10  130.00   24.20   1
   8   3 -10   70.80   21.70   1
  -8  -3  10   54.60   20.90   1
   7   3 -10   58.30   12.10   1
  -7  -3  10   70.00   19.80   1
   6   3 -10   28.70   13.70   1
  -6  -3  10   48.00   20.10   1
   5   3 -10  109.90   12.00   1
   4   3 -10   16.10    9.40   1
   3   3 -10   22.20    8.20   1
   2   3 -10  116.00   11.40   1
   1   3 -10   52.90    7.70   1
   0   3 -10    6.40    6.60   1
  -1   3 -10   51.80    8.00   1
  -2   3 -10  124.10    9.50   1
  -3   3 -10   16.30    7.00   1
  -4   3 -10   30.90    7.50   1
  -5   3 -10   98.10    9.50   1
   5  -3  10  107.70    4.40   1
  -6   3 -10   40.90    8.00   1
   6  -3  10   43.00    7.60   1
  -7   3 -10   71.40    9.70   1
   7  -3  10   62.80    9.10   1
  -8   3 -10   60.00    9.30   1
   8  -3  10   49.40   11.20   1
  -9   3 -10  118.10   12.60   1
   9  -3  10  102.60   12.90   1
 -10   3 -10   33.40   11.20   1
  10  -3  10   29.20   11.70   1
 -11   3 -10   49.40   16.50   1
  11  -3  10   33.30   16.10   1
 -12   3 -10   -6.40   11.60   1
  12  -3  10  -30.60   15.20   1
  10   3 -11   -0.30   16.70   1
 -10  -3  11   55.00   25.30   1
   9   3 -11   15.00   13.20   1
  -9  -3  11    5.50   18.40   1
   8   3 -11   24.70   16.40   1
  -8  -3  11   17.70   19.90   1
   7   3 -11   39.00   13.50   1
  -7  -3  11   32.50   14.00   1
   6   3 -11   10.10   11.40   1
   5   3 -11   44.80   12.70   1
   4   3 -11   25.40   13.20   1
   3   3 -11  148.60   14.20   1
   2   3 -11    9.70    9.60   1
   1   3 -11  716.40   30.30   1
   0   3 -11   14.90    8.70   1
  -1   3 -11  748.00   38.30   1
  -2   3 -11   23.50   10.80   1
  -3   3 -11  168.00   13.90   1
  -4   3 -11    2.40   10.90   1
  -5   3 -11   71.70   11.20   1
  -6   3 -11   -2.90    8.80   1
  -7   3 -11   26.70   11.20   1
  -8   3 -11   -3.90   12.00   1
  -9   3 -11    3.70    9.90   1
 -10   3 -11   10.40    9.60   1
   7   3 -12   30.30   18.40   1
   6   3 -12   15.60   16.80   1
   5   3 -12   48.10   14.70   1
   4   3 -12    6.70   12.00   1
   3   3 -12  -27.80   11.10   1
   2   3 -12   46.60   12.80   1
   1   3 -12   -4.60   11.10   1
   0   3 -12   -0.70   12.00   1
  -1   3 -12   -7.70   10.90   1
  -2   3 -12   86.20   18.50   1
  -3   3 -12   -3.40   12.40   1
  -4   3 -12    0.40   14.80   1
  -5   3 -12   31.80   12.20   1
  -6   3 -12  -12.80   17.00   1
  -7   3 -12   16.30   18.50   1
   3   3 -13   36.10   19.40   1
   2   3 -13   10.60   14.60   1
   1   3 -13   56.80   20.50   1
   0   3 -13   49.90   20.60   1
  -1   3 -13   79.00   20.20   1
  -2   3 -13  -11.90   16.00   1
  -3   3 -13   62.10   33.40   1
  17   4   0   35.90   17.70   1
  16   4   0  122.90   18.70   1
  15   4   0    6.30   12.30   1
  14   4   0   -2.60   13.80   1
  13   4   0   97.30   16.80   1
  12   4   0  102.90   13.20   1
  11   4   0   24.70    7.80   1
  10   4   0   25.40    8.10   1
   9   4   0    9.90    7.40   1
   8   4   0    9.40    8.30   1
   7   4   0  188.40   11.90   1
   6   4   0  593.80   20.30   1
   5   4   0  223.30   12.50   1
   4   4   0  214.60   10.40   1
   3   4   0 1545.90   33.90   1
   2   4   0  234.20    8.80   1
   1   4   0 5174.30   98.10   1
   0   4   016973.10  300.10   1
  -1   4   0 5171.50   96.70   1
  -2   4   0  215.00    9.60   1
  -3   4   0 1474.00   34.30   1
  -4   4   0  196.00    9.80   1
  -5   4   0  225.90   10.90   1
  -6   4   0  568.90   19.10   1
  -7   4   0  176.60   10.70   1
  -8   4   0    4.40    1.70   1
  -9   4   0   11.60    6.10   1
 -10   4   0   20.40    7.90   1
 -11   4   0   27.10    9.20   1
 -12   4   0   74.50   10.70   1
 -13   4   0  127.30   19.10   1
 -14   4   0   16.40   23.20   1
 -15   4   0   14.20   15.70   1
 -16   4   0  110.50   25.00   1
 -17   4   0   47.00   32.00   1
  17   4  -1    4.80   19.20   1
 -17  -4   1   25.60   15.50   1
  16   4  -1   18.00   14.70   1
 -16  -4   1   17.90   16.40   1
  15   4  -1   54.60   14.20   1
 -15  -4   1  113.70   18.10   1
  14   4  -1  113.60   18.50   1
 -14  -4   1  135.20   19.10   1
  13   4  -1    7.10   13.30   1
 -13  -4   1    2.10   12.60   1
  12   4  -1  325.90   23.10   1
 -12  -4   1  341.50   19.90   1
  11   4  -1  430.20   21.60   1
 -11  -4   1  440.10   22.60   1
  10   4  -1   79.20   11.60   1
 -10  -4   1   55.30   10.30   1
   9   4  -1  330.40   17.20   1
  -9  -4   1  329.50   15.90   1
   8   4  -1   97.10   10.30   1
  -8  -4   1  102.90   10.90   1
   7   4  -1  247.80   14.60   1
  -7  -4   1  235.50   12.00   1
   6   4  -1  389.80   17.00   1
  -6  -4   1  379.30   14.90   1
   5   4  -1  524.70   20.60   1
  -5  -4   1  503.10   19.50   1
   4   4  -1  322.10   11.30   1
  -4  -4   1  341.90   14.30   1
   3   4  -1 1802.70   38.60   1
  -3  -4   1 1715.30   35.90   1
   2   4  -1 3190.60   64.00   1
  -2  -4   1 3081.00   54.90   1
   1   4  -1 1308.60   31.70   1
  -1  -4   1 1335.40   30.70   1
   0   4  -1    8.70    5.60   1
   0  -4   1   -1.90    5.50   1
  -1   4  -1 1358.80   28.50   1
   1  -4   1 1278.10   28.70   1
  -2   4  -1 3108.80   55.50   1
   2  -4   1 3078.50   66.80   1
  -3   4  -1 1764.60   39.10   1
   3  -4   1 1727.00   39.40   1
  -4   4  -1  339.50   12.30   1
   4  -4   1  331.70   12.40   1
  -5   4  -1  503.60   16.40   1
   5  -4   1  506.60   15.90   1
  -6   4  -1  369.60   14.40   1
   6  -4   1  357.20   14.00   1
  -7   4  -1  215.60   12.50   1
   7  -4   1  226.00    8.80   1
  -8   4  -1   93.10    4.90   1
   8  -4   1   92.30    5.40   1
  -9   4  -1  271.30   13.40   1
   9  -4   1  284.60   14.40   1
 -10   4  -1   54.60    8.60   1
  10  -4   1   73.90    9.50   1
 -11   4  -1  374.40   18.30   1
  11  -4   1  405.90   20.50   1
 -12   4  -1  282.30   16.90   1
  12  -4   1  300.80   20.10   1
 -13   4  -1  -15.20   14.70   1
  13  -4   1   -9.20   12.30   1
 -14   4  -1   73.60   22.70   1
  14  -4   1  116.10   27.20   1
 -15   4  -1   79.40   24.70   1
  15  -4   1   56.90   19.90   1
 -16   4  -1    4.40   27.40   1
  16  -4   1   17.40   26.10   1
 -17   4  -1  -24.20   27.50   1
  17  -4   1   35.30   23.20   1
  17   4  -2  -29.00   19.60   1
 -17  -4   2   17.50   16.30   1
  16   4  -2   45.80   20.10   1
 -16  -4   2   56.20   17.90   1
  15   4  -2   29.10   14.90   1
 -15  -4   2    5.30   13.80   1
  14   4  -2   32.70   16.60   1
 -14  -4   2   35.80   13.70   1
  13   4  -2  147.70   20.40   1
 -13  -4   2  129.20   16.50   1
  12   4  -2   54.20   14.90   1
 -12  -4   2   69.90   12.30   1
  11   4  -2  189.60   14.70   1
 -11  -4   2  168.60   12.40   1
  10   4  -2   37.30   10.50   1
 -10  -4   2   30.70    8.00   1
   9   4  -2    2.80    6.60   1
  -9  -4   2   17.80    7.90   1
   8   4  -2   58.00    9.90   1
  -8  -4   2   61.30    8.50   1
   7   4  -2    8.90    6.30   1
  -7  -4   2   21.70    7.40   1
   6   4  -2  235.40   12.80   1
  -6  -4   2  222.20   11.90   1
   5   4  -2  483.90   19.30   1
  -5  -4   2  498.10   17.80   1
   4   4  -2   40.70    6.90   1
  -4  -4   2   53.50    6.40   1
   3   4  -2 2711.20   53.30   1
  -3  -4   2 2593.00   48.20   1
   2   4  -2 1926.80   42.70   1
  -2  -4   2 1940.20   36.50   1
   1   4  -2 2540.90   52.10   1
  -1  -4   2 2546.80   52.20   1
   0   4  -2  830.20   22.30   1
   0  -4   2  849.00   21.20   1
  -1   4  -2 2561.40   56.40   1
   1  -4   2 2482.60   51.90   1
  -2   4  -2 1972.50   38.10   1
   2  -4   2 1919.50   42.60   1
  -3   4  -2 2687.00   57.90   1
   3  -4   2 2540.00   53.20   1
  -4   4  -2   44.40    5.80   1
   4  -4   2   48.90    6.40   1
  -5   4  -2  530.50   18.00   1
   5  -4   2  477.70   14.40   1
  -6   4  -2  231.60   11.20   1
   6  -4   2  226.70    8.70   1
  -7   4  -2   14.20    5.90   1
   7  -4   2   13.80    4.60   1
  -8   4  -2   74.90    5.20   1
   8  -4   2   64.60    5.50   1
  -9   4  -2   12.90    7.70   1
   9  -4   2   24.70    7.60   1
 -10   4  -2   16.70    8.50   1
  10  -4   2   25.60    7.40   1
 -11   4  -2  187.70   13.20   1
  11  -4   2  155.30   15.80   1
 -12   4  -2   58.00   13.20   1
  12  -4   2   67.70   15.80   1
 -13   4  -2  127.40   17.90   1
  13  -4   2  131.20   26.60   1
 -14   4  -2   44.30   16.60   1
  14  -4   2   25.40   23.60   1
 -15   4  -2   63.50   27.30   1
  15  -4   2   27.40   16.50   1
 -16   4  -2   32.80   29.90   1
  16  -4   2   -6.90   23.10   1
 -17   4  -2   39.50   31.90   1
  17  -4   2    6.70   17.10   1
  17   4  -3   15.50   17.80   1
 -17  -4   3   45.00   16.80   1
  16   4  -3   16.40   16.40   1
 -16  -4   3   23.60   13.50   1
  15   4  -3   21.10   13.60   1
 -15  -4   3   38.90   14.20   1
  14   4  -3   87.30   16.60   1
 -14  -4   3  142.70   17.10   1
  13   4  -3   31.60   16.70   1
 -13  -4   3   49.30   11.30   1
  12   4  -3   88.60   18.00   1
 -12  -4   3   49.60    9.10   1
  11   4  -3   40.40   12.80   1
 -11  -4   3   39.30    8.30   1
  10   4  -3   37.00    9.70   1
 -10  -4   3   42.60    8.50   1
   9   4  -3   17.50    8.70   1
  -9  -4   3   10.40    6.70   1
   8   4  -3   63.60    9.80   1
  -8  -4   3   67.40    8.10   1
   7   4  -3  141.90   11.90   1
  -7  -4   3  141.70    9.30   1
   6   4  -3  327.80   17.30   1
  -6  -4   3  322.50   14.10   1
   5   4  -3  296.70   15.40   1
  -5  -4   3  275.00   12.20   1
   4   4  -3  234.20   11.00   1
  -4  -4   3  211.60   11.00   1
   3   4  -3 1345.20   30.50   1
  -3  -4   3 1326.60   31.00   1
   2   4  -3   48.40    7.30   1
  -2  -4   3   51.60    6.00   1
   1   4  -3  845.50   23.00   1
  -1  -4   3  831.10   20.70   1
   0   4  -3    3.00    6.30   1
   0  -4   3    1.00    3.90   1
  -1   4  -3  789.30   22.00   1
   1  -4   3  849.00   21.00   1
  -2   4  -3   56.90    6.20   1
   2  -4   3   54.40    5.60   1
  -3   4  -3 1298.60   32.40   1
   3  -4   3 1317.10   32.60   1
  -4   4  -3  232.40   11.20   1
   4  -4   3  213.80    8.60   1
  -5   4  -3  268.90   11.00   1
   5  -4   3  292.90   10.60   1
  -6   4  -3  329.80   13.50   1
   6  -4   3  322.70   11.80   1
  -7   4  -3  138.80    7.80   1
   7  -4   3  151.10    8.30   1
  -8   4  -3   63.30    5.80   1
   8  -4   3   63.20    6.20   1
  -9   4  -3   10.10    4.60   1
   9  -4   3   12.80    6.90   1
 -10   4  -3   20.60    8.00   1
  10  -4   3   35.50    8.80   1
 -11   4  -3   49.00    9.60   1
  11  -4   3   36.30   10.30   1
 -12   4  -3   48.70   11.50   1
  12  -4   3   26.30   11.90   1
 -13   4  -3   77.50   15.10   1
  13  -4   3   62.70   18.60   1
 -14   4  -3   91.80   18.70   1
  14  -4   3  123.60   24.10   1
 -15   4  -3    6.60   13.00   1
  15  -4   3   18.50   21.30   1
 -16   4  -3   16.50   18.50   1
  16  -4   3   10.80   15.10   1
 -17   4  -3   19.70   34.00   1
  17  -4   3    0.30   17.40   1
  16   4  -4  -16.90   13.20   1
 -16  -4   4   17.90   14.90   1
  15   4  -4   -2.60   18.50   1
 -15  -4   4   22.10   10.90   1
  14   4  -4  -30.70   13.20   1
 -14  -4   4    4.60   10.50   1
  13   4  -4   29.20   14.40   1
 -13  -4   4   31.00    9.00   1
  12   4  -4   58.00   16.60   1
 -12  -4   4   50.70    9.30   1
  11   4  -4   -6.60   13.60   1
 -11  -4   4    9.50    6.90   1
  10   4  -4  106.80   11.20   1
 -10  -4   4  111.30    9.60   1
   9   4  -4  276.40   17.70   1
  -9  -4   4  250.00   13.10   1
   8   4  -4  205.90   15.10   1
  -8  -4   4  158.80    9.70   1
   7   4  -4  703.50   25.60   1
  -7  -4   4  726.40   23.70   1
   6   4  -4   16.00    8.00   1
  -6  -4   4   25.20    6.10   1
   5   4  -4  234.80   13.50   1
  -5  -4   4  241.20   11.20   1
   4   4  -4   14.20    5.70   1
  -4  -4   4   19.60    5.10   1
   3   4  -4  266.70   12.30   1
  -3  -4   4  292.20   10.60   1
   2   4  -4  113.50    8.40   1
  -2  -4   4  103.10    7.40   1
   1   4  -4  291.90   12.60   1
  -1  -4   4  340.20   11.30   1
   0   4  -4  318.00   13.30   1
   0  -4   4  321.00   11.00   1
  -1   4  -4  282.80   11.50   1
   1  -4   4  326.00   11.30   1
  -2   4  -4  106.40    7.10   1
   2  -4   4   93.90    5.80   1
  -3   4  -4  260.50   11.90   1
   3  -4   4  280.10    9.90   1
  -4   4  -4   13.50    6.00   1
   4  -4   4   17.90    5.20   1
  -5   4  -4  254.60   11.70   1
   5  -4   4  249.90    9.90   1
  -6   4  -4    3.00    6.60   1
   6  -4   4   13.10    5.00   1
  -7   4  -4  685.30   19.00   1
   7  -4   4  722.70   19.80   1
  -8   4  -4  176.80    9.50   1
   8  -4   4  164.10   10.20   1
  -9   4  -4  243.20   10.60   1
   9  -4   4  256.40   15.90   1
 -10   4  -4  113.30    7.50   1
  10  -4   4  115.20   12.60   1
 -11   4  -4   23.60   11.90   1
  11  -4   4   32.10   13.30   1
 -12   4  -4   54.30   11.30   1
  12  -4   4   47.80   13.30   1
 -13   4  -4   37.10   17.00   1
  13  -4   4   42.20   19.30   1
 -14   4  -4   20.90   15.40   1
  14  -4   4   34.30   22.40   1
 -15   4  -4   27.50   17.80   1
  15  -4   4   51.00   19.20   1
 -16   4  -4    9.50   31.20   1
  16  -4   4   15.40   26.60   1
  16   4  -5   13.60   17.30   1
 -16  -4   5  -30.60   30.50   1
  15   4  -5  -18.20   18.80   1
 -15  -4   5   12.20   19.90   1
  14   4  -5   13.10   13.60   1
 -14  -4   5   11.90    9.00   1
  13   4  -5  109.40   19.50   1
 -13  -4   5   77.70   10.80   1
  12   4  -5   25.10   16.40   1
 -12  -4   5   24.90    6.50   1
  11   4  -5  337.10   25.70   1
 -11  -4   5  309.20   16.60   1
  10   4  -5  133.70   13.90   1
 -10  -4   5  176.30   10.90   1
   9   4  -5  502.70   22.90   1
  -9  -4   5  507.10   21.00   1
   8   4  -5  131.50   11.90   1
  -8  -4   5  125.50    8.60   1
   7   4  -5  458.10   20.70   1
  -7  -4   5  447.70   15.90   1
   6   4  -5   30.10    9.50   1
  -6  -4   5   28.50    5.70   1
   5   4  -5   57.90    9.40   1
  -5  -4   5   66.70    6.50   1
   4   4  -5  206.50    9.30   1
  -4  -4   5  245.70    9.50   1
   3   4  -5  147.50    9.30   1
  -3  -4   5  130.60    8.30   1
   2   4  -5  127.50    9.00   1
  -2  -4   5  137.40    7.70   1
   1   4  -5   46.70    6.90   1
  -1  -4   5   34.40    4.60   1
   0   4  -5    0.80    5.70   1
   0  -4   5    6.40    3.60   1
  -1   4  -5   31.10    6.20   1
   1  -4   5   36.80    4.60   1
  -2   4  -5  147.50    9.40   1
   2  -4   5  127.10    6.70   1
  -3   4  -5  141.20    8.40   1
   3  -4   5  134.00    7.90   1
  -4   4  -5  221.60   11.40   1
   4  -4   5  212.10    9.40   1
  -5   4  -5   63.90    7.80   1
   5  -4   5   62.10    6.30   1
  -6   4  -5   24.50    6.00   1
   6  -4   5    9.70    6.30   1
  -7   4  -5  505.20   16.60   1
   7  -4   5  434.90   16.00   1
  -8   4  -5  140.80    9.00   1
   8  -4   5  133.30    9.30   1
  -9   4  -5  490.80   18.20   1
   9  -4   5  462.60   23.00   1
 -10   4  -5  159.70   10.30   1
  10  -4   5  141.80   14.60   1
 -11   4  -5  353.40   22.40   1
  11  -4   5  307.80   26.00   1
 -12   4  -5   27.50   12.00   1
  12  -4   5   19.40   13.40   1
 -13   4  -5  104.50   19.80   1
  13  -4   5   89.60   21.20   1
 -14   4  -5    6.70   17.30   1
  14  -4   5   -5.10   15.00   1
 -15   4  -5  -15.30   17.10   1
  15  -4   5    7.30   20.40   1
 -16   4  -5   34.70   32.80   1
  16  -4   5   -0.10   22.20   1
  15   4  -6  -15.50   17.60   1
 -15  -4   6  -39.60   26.50   1
  14   4  -6   36.40   19.60   1
 -14  -4   6   14.10   19.30   1
  13   4  -6   20.10   15.80   1
 -13  -4   6   34.70   19.10   1
  12   4  -6   55.00   17.50   1
 -12  -4   6   42.40    4.00   1
  11   4  -6   55.60   16.90   1
 -11  -4   6   54.70    3.90   1
  10   4  -6   53.30   11.60   1
 -10  -4   6   68.60    5.70   1
   9   4  -6   23.90    9.70   1
  -9  -4   6   29.50    4.40   1
   8   4  -6   16.90   10.30   1
  -8  -4   6    4.70    3.70   1
   7   4  -6  116.60   11.10   1
  -7  -4   6   84.00    6.30   1
   6   4  -6   64.50   10.30   1
  -6  -4   6   61.80    5.80   1
   5   4  -6   53.90    8.50   1
  -5  -4   6   45.70    5.10   1
   4   4  -6  336.40   13.60   1
  -4  -4   6  319.70    9.70   1
   3   4  -6  221.90   11.70   1
  -3  -4   6  199.50    8.10   1
   2   4  -6   33.10    6.60   1
  -2  -4   6   27.70    4.60   1
   1   4  -6  301.70   13.10   1
  -1  -4   6  309.60   10.80   1
   0   4  -6  790.50   24.40   1
   0  -4   6  774.80   20.40   1
  -1   4  -6  328.40   13.80   1
   1  -4   6  303.50   10.20   1
  -2   4  -6   32.90    7.00   1
   2  -4   6   29.60    5.20   1
  -3   4  -6  204.40    9.60   1
   3  -4   6  195.20    9.10   1
  -4   4  -6  292.50   13.20   1
   4  -4   6  327.10   13.00   1
  -5   4  -6   41.40    6.70   1
   5  -4   6   30.90    6.50   1
  -6   4  -6   59.60    7.30   1
   6  -4   6   35.80    7.40   1
  -7   4  -6   94.40    7.70   1
   7  -4   6   76.70    7.60   1
  -8   4  -6   21.10    7.30   1
   8  -4   6    3.40    6.40   1
  -9   4  -6   33.00    7.60   1
   9  -4   6   18.30    7.50   1
 -10   4  -6   60.90    9.10   1
  10  -4   6   57.80   14.90   1
 -11   4  -6   59.30   12.10   1
  11  -4   6   24.90   11.20   1
 -12   4  -6   48.60   14.00   1
  12  -4   6   31.10   13.10   1
 -13   4  -6   25.60   16.70   1
  13  -4   6   47.50   21.30   1
 -14   4  -6   34.60   20.20   1
  14  -4   6  -18.40   12.90   1
 -15   4  -6   44.30   19.70   1
  15  -4   6    0.70   14.80   1
  14   4  -7    9.50   13.70   1
 -14  -4   7   -0.10   23.60   1
  13   4  -7   53.30   19.30   1
 -13  -4   7   23.30   26.60   1
  12   4  -7   29.50   13.30   1
 -12  -4   7   27.80   20.80   1
  11   4  -7   98.00   19.60   1
 -11  -4   7   54.60   15.50   1
  10   4  -7  100.70   16.40   1
 -10  -4   7  101.60   16.40   1
   9   4  -7  199.00   18.30   1
  -9  -4   7  190.40   19.00   1
   8   4  -7   80.30   11.30   1
  -8  -4   7   85.50   13.20   1
   7   4  -7  566.60   25.80   1
  -7  -4   7  486.60   22.80   1
   6   4  -7  221.40   14.80   1
  -6  -4   7  224.40   14.10   1
   5   4  -7  401.30   21.60   1
  -5  -4   7  369.20   13.80   1
   4   4  -7  368.60   15.10   1
  -4  -4   7  336.00   13.40   1
   3   4  -7  185.10   10.80   1
  -3  -4   7  170.00    9.10   1
   2   4  -7   31.30    6.90   1
  -2  -4   7   28.80    5.30   1
   1   4  -7   50.40    8.00   1
  -1  -4   7   50.10    5.60   1
   0   4  -7   -0.80    6.20   1
   0  -4   7   -7.30    3.70   1
  -1   4  -7   60.40    8.40   1
   1  -4   7   51.60    5.50   1
  -2   4  -7   30.40    7.00   1
   2  -4   7   38.50    4.90   1
  -3   4  -7  165.10   11.50   1
   3  -4   7  174.40    9.30   1
  -4   4  -7  350.50   13.20   1
   4  -4   7  342.30   14.60   1
  -5   4  -7  383.00   14.70   1
   5  -4   7  356.50   15.10   1
  -6   4  -7  247.90   11.50   1
   6  -4   7  217.00   12.00   1
  -7   4  -7  571.90   18.60   1
   7  -4   7  511.20   22.00   1
  -8   4  -7   96.30    8.80   1
   8  -4   7  116.70   12.80   1
  -9   4  -7  196.50   12.60   1
   9  -4   7  246.50   21.40   1
 -10   4  -7   91.70   10.50   1
  10  -4   7  104.10   15.70   1
 -11   4  -7   76.20   13.50   1
  11  -4   7   77.10   14.20   1
 -12   4  -7   48.20   16.60   1
  12  -4   7   55.20   19.10   1
 -13   4  -7   49.40   15.50   1
  13  -4   7   94.90   22.40   1
 -14   4  -7   20.70   16.00   1
  14  -4   7    6.20   18.80   1
  13   4  -8  -32.10   33.00   1
 -13  -4   8    7.10   25.30   1
  12   4  -8   17.70   16.60   1
 -12  -4   8   23.00   17.70   1
  11   4  -8    0.80   13.60   1
 -11  -4   8  -17.20   12.50   1
  10   4  -8   15.60   13.00   1
 -10  -4   8   -1.50   13.10   1
   9   4  -8   -1.80   10.40   1
  -9  -4   8   19.00   11.50   1
   8   4  -8   30.10   12.10   1
  -8  -4   8   43.40   10.60   1
   7   4  -8  105.60   14.10   1
  -7  -4   8  104.10   13.90   1
   6   4  -8  477.60   26.60   1
  -6  -4   8  502.30   21.60   1
   5   4  -8  158.20   15.60   1
  -5  -4   8  156.30    9.20   1
   4   4  -8   60.00    7.00   1
  -4  -4   8   54.60    6.10   1
   3   4  -8   53.20    7.50   1
  -3  -4   8   62.30    5.30   1
   2   4  -8   18.60    8.20   1
  -2  -4   8   29.70    3.90   1
   1   4  -8   28.20    8.20   1
  -1  -4   8   27.20    3.60   1
   0   4  -8   12.80    7.00   1
   0  -4   8   14.90    3.50   1
  -1   4  -8   22.80    7.30   1
   1  -4   8   33.00    4.50   1
  -2   4  -8   42.40    8.00   1
   2  -4   8   31.10    4.70   1
  -3   4  -8   54.10    7.80   1
   3  -4   8   50.70    5.50   1
  -4   4  -8   58.00    7.60   1
   4  -4   8   45.20    6.10   1
  -5   4  -8  175.00   10.50   1
   5  -4   8  136.80   10.80   1
  -6   4  -8  497.20   20.00   1
   6  -4   8  432.70   20.30   1
  -7   4  -8  106.60    9.90   1
   7  -4   8   94.50   13.00   1
  -8   4  -8   47.80    8.30   1
   8  -4   8   37.30   11.70   1
  -9   4  -8   19.20   10.60   1
   9  -4   8   13.50   10.40   1
 -10   4  -8   15.10    8.90   1
  10  -4   8   15.40   11.90   1
 -11   4  -8    3.50   10.80   1
  11  -4   8   32.90   16.50   1
 -12   4  -8    9.50   15.30   1
  12  -4   8    6.60   16.60   1
 -13   4  -8    7.70   11.70   1
  13  -4   8   -9.40   17.70   1
  12   4  -9   -5.60   35.00   1
 -12  -4   9   20.40   16.60   1
  11   4  -9   35.80   37.70   1
 -11  -4   9  -14.40   20.90   1
  10   4  -9    9.80   31.20   1
 -10  -4   9   50.80   24.70   1
   9   4  -9   61.90   29.50   1
  -9  -4   9   14.30   16.50   1
   8   4  -9   51.90   30.30   1
  -8  -4   9   16.70    8.70   1
   7   4  -9  163.30   18.50   1
  -7  -4   9  150.20   12.00   1
   6   4  -9   28.20   13.70   1
  -6  -4   9   25.20    5.10   1
   5   4  -9  400.20   26.20   1
  -5  -4   9  323.70   19.40   1
   4   4  -9  233.20   18.40   1
  -4  -4   9  236.40    7.80   1
   3   4  -9  217.50   16.30   1
   2   4  -9   60.00    8.70   1
   1   4  -9   19.60    7.70   1
   0   4  -9   -5.20    6.20   1
  -1   4  -9   15.90    7.00   1
   1  -4   9  -17.00   21.40   1
  -2   4  -9   47.10    7.60   1
   2  -4   9   44.60   16.10   1
  -3   4  -9  180.60   11.70   1
   3  -4   9  196.40    8.30   1
  -4   4  -9  233.10   12.60   1
   4  -4   9  214.70    9.90   1
  -5   4  -9  358.10   16.00   1
   5  -4   9  330.50   13.70   1
  -6   4  -9   20.90    8.70   1
   6  -4   9   45.70    7.40   1
  -7   4  -9  161.90   12.60   1
   7  -4   9  119.30   15.20   1
  -8   4  -9   12.40   10.20   1
   8  -4   9   14.30    8.70   1
  -9   4  -9   27.90   11.90   1
   9  -4   9   33.10   11.50   1
 -10   4  -9   54.80   11.30   1
  10  -4   9   88.50   17.10   1
 -11   4  -9  -10.00   11.70   1
  11  -4   9  -17.80   14.70   1
 -12   4  -9   12.60   14.30   1
  12  -4   9   -7.20   15.30   1
  10   4 -10  -43.50   23.80   1
 -10  -4  10  -12.70   14.90   1
   9   4 -10  -23.40   23.40   1
  -9  -4  10   40.30   24.20   1
   8   4 -10   14.00   20.10   1
  -8  -4  10   54.30   20.00   1
   7   4 -10   -8.50   18.30   1
  -7  -4  10   -5.20   14.50   1
   6   4 -10   61.80   19.30   1
   5   4 -10   40.40   14.60   1
   4   4 -10   26.20   14.10   1
   3   4 -10  186.10   21.50   1
   2   4 -10  187.60   13.70   1
   1   4 -10  190.00   15.50   1
   0   4 -10   84.70   11.90   1
  -1   4 -10  199.80   14.40   1
  -2   4 -10  209.70   16.50   1
  -3   4 -10  160.30   11.90   1
  -4   4 -10   28.60    9.70   1
  -5   4 -10   38.50    8.60   1
   5  -4  10   29.10    6.50   1
  -6   4 -10   82.20   11.40   1
   6  -4  10   80.30   10.60   1
  -7   4 -10   19.30   11.70   1
   7  -4  10    1.90    7.10   1
  -8   4 -10   48.90   12.20   1
   8  -4  10   39.90   11.10   1
  -9   4 -10    1.40   10.70   1
   9  -4  10    4.60   11.80   1
 -10   4 -10    2.10   10.00   1
  10  -4  10  -13.20   11.60   1
   8   4 -11   23.10   18.70   1
  -8  -4  11   -9.50   19.80   1
   7   4 -11   78.40   20.50   1
   6   4 -11   42.70   18.20   1
   5   4 -11   13.60   13.00   1
   4   4 -11   25.80   14.70   1
   3   4 -11   14.30   11.80   1
   2   4 -11   20.40   12.70   1
   1   4 -11   33.80   12.70   1
   0   4 -11   -9.00   11.60   1
  -1   4 -11   41.90   13.00   1
  -2   4 -11    8.60    9.50   1
  -3   4 -11   24.10   12.80   1
  -4   4 -11   15.00   12.70   1
  -5   4 -11   21.50   13.00   1
  -6   4 -11   29.80   12.90   1
  -7   4 -11   85.70   13.30   1
  -8   4 -11  -24.20   13.20   1
   5   4 -12   12.80   12.50   1
   4   4 -12    5.80   15.50   1
   3   4 -12   41.50   15.90   1
   2   4 -12  -10.50   13.20   1
   1   4 -12   73.30   16.30   1
   0   4 -12   17.90   13.00   1
  -1   4 -12   71.80   16.60   1
  -2   4 -12   27.50   14.60   1
  -3   4 -12   79.20   15.30   1
  -4   4 -12  -18.40   13.10   1
  16   5   0   10.90   17.70   1
  15   5   0   87.10   21.10   1
  14   5   0  -11.30   15.90   1
  13   5   0  -10.90   15.00   1
  12   5   0   85.00   14.90   1
  11   5   0   94.50   16.30   1
  10   5   0   86.50   12.80   1
   9   5   0   93.60   12.90   1
   8   5   0  247.30   16.20   1
   7   5   0    9.80    7.70   1
   6   5   0  720.00   26.60   1
   5   5   0  285.30   14.40   1
   4   5   0  111.10    8.30   1
   3   5   0   40.40    6.90   1
   2   5   0    2.20    5.70   1
   1   5   0   32.70    6.90   1
   0   5   0   -5.60    5.20   1
  -1   5   0   33.20    8.20   1
  -2   5   0    1.50    5.90   1
  -3   5   0   36.10    6.30   1
  -4   5   0  115.10    8.40   1
  -5   5   0  252.80   12.60   1
  -6   5   0  743.70   24.40   1
  -7   5   0   13.30    6.90   1
  -8   5   0  232.20   10.60   1
  -9   5   0   69.60    9.20   1
 -10   5   0  109.90   12.00   1
 -11   5   0   79.50   18.70   1
 -12   5   0   42.30   14.40   1
 -13   5   0   32.10   18.10   1
 -14   5   0    0.60   17.50   1
 -15   5   0   94.70   30.60   1
 -16   5   0   42.10   24.00   1
  16   5  -1   25.80   19.30   1
 -16  -5   1    1.20   17.60   1
  15   5  -1   57.80   20.60   1
 -15  -5   1   13.60   13.20   1
  14   5  -1   22.00   14.80   1
 -14  -5   1   22.00   12.70   1
  13   5  -1   73.50   15.10   1
 -13  -5   1   67.30   17.10   1
  12   5  -1  -12.60   14.70   1
 -12  -5   1    9.80   13.90   1
  11   5  -1   99.00   16.10   1
 -11  -5   1   57.10   15.30   1
  10   5  -1   83.00   15.50   1
 -10  -5   1   80.60   10.50   1
   9   5  -1   48.80   12.90   1
  -9  -5   1   45.80   10.80   1
   8   5  -1   24.50    8.50   1
  -8  -5   1   22.10    9.40   1
   7   5  -1   44.30    9.50   1
  -7  -5   1   36.60    8.20   1
   6   5  -1   72.40   10.10   1
  -6  -5   1   58.00    9.70   1
   5   5  -1   26.50    8.30   1
  -5  -5   1   35.20    9.20   1
   4   5  -1   24.80    7.30   1
  -4  -5   1   14.20    5.50   1
   3   5  -1  108.50    9.00   1
  -3  -5   1  109.00    8.00   1
   2   5  -1  139.70    9.70   1
  -2  -5   1  158.30    9.90   1
   1   5  -1  164.20    9.60   1
  -1  -5   1  150.10    9.70   1
   0   5  -1  333.80   12.80   1
   0  -5   1  371.70   14.80   1
  -1   5  -1  164.00   10.00   1
   1  -5   1  153.60    9.40   1
  -2   5  -1  152.00    9.60   1
   2  -5   1  154.40    9.10   1
  -3   5  -1  107.60    8.10   1
   3  -5   1  104.90    8.20   1
  -4   5  -1   19.20    7.10   1
   4  -5   1   25.90    6.40   1
  -5   5  -1   35.60    8.10   1
   5  -5   1   42.60    6.40   1
  -6   5  -1   68.10    8.60   1
   6  -5   1   73.40    9.10   1
  -7   5  -1   62.30    9.80   1
   7  -5   1   50.30    6.00   1
  -8   5  -1   31.60    9.30   1
   8  -5   1   17.70    5.30   1
  -9   5  -1   43.50    2.60   1
   9  -5   1   44.10    4.80   1
 -10   5  -1   95.50   13.80   1
  10  -5   1   66.10   10.20   1
 -11   5  -1   61.40   15.10   1
  11  -5   1   36.90   15.00   1
 -12   5  -1   26.90   13.70   1
  12  -5   1   -3.20   11.90   1
 -13   5  -1   72.50   15.20   1
  13  -5   1   63.90   16.20   1
 -14   5  -1   20.30   13.80   1
  14  -5   1   55.30   20.80   1
 -15   5  -1   23.10   15.40   1
  15  -5   1   -1.70   19.80   1
 -16   5  -1  -11.10   20.50   1
  16  -5   1   49.10   28.10   1
  16   5  -2   19.90   20.40   1
 -16  -5   2    0.80   17.30   1
  15   5  -2   91.20   23.00   1
 -15  -5   2   73.20   19.10   1
  14   5  -2   63.00   19.80   1
 -14  -5   2   75.80   17.70   1
  13   5  -2   38.80   16.70   1
 -13  -5   2   26.10   13.80   1
  12   5  -2   61.40   16.50   1
 -12  -5   2   42.50   11.20   1
  11   5  -2  165.30   18.60   1
 -11  -5   2  110.10   14.70   1
  10   5  -2   15.80   14.00   1
 -10  -5   2   11.10    9.40   1
   9   5  -2  159.90   15.20   1
  -9  -5   2  156.80   12.40   1
   8   5  -2  348.90   19.00   1
  -8  -5   2  370.40   19.20   1
   7   5  -2  160.50   14.60   1
  -7  -5   2  157.70   13.20   1
   6   5  -2   69.10   10.00   1
  -6  -5   2   64.00    9.60   1
   5   5  -2  260.50   13.00   1
  -5  -5   2  286.80   14.70   1
   4   5  -2   98.40    8.50   1
  -4  -5   2  107.80    8.60   1
   3   5  -2   23.30    7.10   1
  -3  -5   2   20.90    5.30   1
   2   5  -2    8.40    7.70   1
  -2  -5   2   -0.70    5.60   1
   1   5  -2   23.40    7.70   1
  -1  -5   2   19.40    6.60   1
   0   5  -2    1.60    7.70   1
   0  -5   2   -7.40    6.30   1
  -1   5  -2   20.00    6.40   1
   1  -5   2   28.20    6.00   1
  -2   5  -2    5.90    5.40   1
   2  -5   2   -0.50    5.90   1
  -3   5  -2   27.10    6.70   1
   3  -5   2   18.80    5.50   1
  -4   5  -2  100.40    8.50   1
   4  -5   2   95.80    9.80   1
  -5   5  -2  271.50   14.60   1
   5  -5   2  256.60   12.90   1
  -6   5  -2   58.20    9.30   1
   6  -5   2   72.60    6.60   1
  -7   5  -2  172.10   12.60   1
   7  -5   2  166.10    9.40   1
  -8   5  -2  346.00   17.70   1
   8  -5   2  363.10   14.40   1
  -9   5  -2  162.20    8.70   1
   9  -5   2  158.30    9.40   1
 -10   5  -2    9.60   12.20   1
  10  -5   2   13.80   10.40   1
 -11   5  -2  130.40   16.80   1
  11  -5   2   96.00   15.20   1
 -12   5  -2   45.60   17.30   1
  12  -5   2   24.00   14.60   1
 -13   5  -2    5.90   11.60   1
  13  -5   2   23.60   18.00   1
 -14   5  -2   48.10   14.70   1
  14  -5   2   45.70   19.70   1
 -15   5  -2   33.00   18.00   1
  15  -5   2   52.10   23.30   1
 -16   5  -2   22.70   22.30   1
  16  -5   2   53.50   29.50   1
  15   5  -3  -13.30   17.20   1
 -15  -5   3   26.90   14.60   1
  14   5  -3   22.00   20.00   1
 -14  -5   3   19.80   13.50   1
  13   5  -3   35.30   18.90   1
 -13  -5   3   15.00   11.60   1
  12   5  -3   37.40   14.00   1
 -12  -5   3    1.90   10.80   1
  11   5  -3   24.50   15.10   1
 -11  -5   3    0.00    8.90   1
  10   5  -3   -4.40   10.50   1
 -10  -5   3   10.70    8.60   1
   9   5  -3  285.30   22.70   1
  -9  -5   3  261.50   16.60   1
   8   5  -3   62.40   11.00   1
  -8  -5   3   63.30    8.40   1
   7   5  -3   15.10   10.20   1
  -7  -5   3   23.80    7.40   1
   6   5  -3  302.10   17.40   1
  -6  -5   3  264.00   14.70   1
   5   5  -3  119.10   10.30   1
  -5  -5   3  128.00    9.00   1
   4   5  -3  184.80    9.50   1
  -4  -5   3  199.50   10.50   1
   3   5  -3  160.60   10.80   1
  -3  -5   3  151.90    9.50   1
   2   5  -3  434.30   15.90   1
  -2  -5   3  448.30   16.50   1
   1   5  -3  512.20   17.40   1
  -1  -5   3  478.50   16.60   1
   0   5  -3  303.00   14.10   1
   0  -5   3  285.40   13.30   1
  -1   5  -3  520.80   18.40   1
   1  -5   3  479.20   16.20   1
  -2   5  -3  417.80   16.30   1
   2  -5   3  417.30   15.90   1
  -3   5  -3  140.90    9.20   1
   3  -5   3  129.30    8.90   1
  -4   5  -3  195.10   12.30   1
   4  -5   3  190.80   12.30   1
  -5   5  -3  142.90   10.50   1
   5  -5   3  116.80    8.00   1
  -6   5  -3  294.60   15.30   1
   6  -5   3  269.70   12.20   1
  -7   5  -3   12.60    8.30   1
   7  -5   3   21.70    5.80   1
  -8   5  -3   75.00    7.40   1
   8  -5   3   60.60    6.90   1
  -9   5  -3  254.70   12.30   1
   9  -5   3  247.00   12.50   1
 -10   5  -3    8.70    4.00   1
  10  -5   3   -3.70    9.00   1
 -11   5  -3   14.10   10.90   1
  11  -5   3   19.80   17.80   1
 -12   5  -3   33.90   13.80   1
  12  -5   3    5.50   20.60   1
 -13   5  -3   16.60   12.50   1
  13  -5   3   63.90   24.20   1
 -14   5  -3   11.30   18.90   1
  14  -5   3   29.70   24.20   1
 -15   5  -3   17.10   20.50   1
  15  -5   3   31.00   26.40   1
  15   5  -4  -19.60   21.50   1
 -15  -5   4   22.20   20.90   1
  14   5  -4    5.10   15.60   1
 -14  -5   4  -12.80   10.00   1
  13   5  -4   15.50   18.10   1
 -13  -5   4    9.00    8.70   1
  12   5  -4  188.20   22.20   1
 -12  -5   4  148.90   18.10   1
  11   5  -4   62.30   15.00   1
 -11  -5   4   51.90    9.40   1
  10   5  -4  390.60   28.50   1
 -10  -5   4  384.90   21.80   1
   9   5  -4   56.00   13.00   1
  -9  -5   4   63.40    9.30   1
   8   5  -4   67.80   11.10   1
  -8  -5   4   45.60    8.20   1
   7   5  -4   -4.10    8.90   1
  -7  -5   4   -5.60    6.30   1
   6   5  -4  470.20   21.20   1
  -6  -5   4  514.90   20.90   1
   5   5  -4   11.40    6.60   1
  -5  -5   4    7.60    5.10   1
   4   5  -4  386.60   16.50   1
  -4  -5   4  401.00   15.30   1
   3   5  -4   23.00    7.50   1
  -3  -5   4   29.50    7.00   1
   2   5  -4   27.70    7.90   1
  -2  -5   4   41.60    6.60   1
   1   5  -4    2.90    7.20   1
  -1  -5   4    4.60    6.00   1
   0   5  -4   -0.30    6.30   1
   0  -5   4    4.80    5.50   1
  -1   5  -4    0.20    7.40   1
   1  -5   4   11.90    6.30   1
  -2   5  -4   52.10    9.70   1
   2  -5   4   41.20    7.20   1
  -3   5  -4   36.20    7.40   1
   3  -5   4   36.80    6.00   1
  -4   5  -4  362.30   15.60   1
   4  -5   4  358.60   13.10   1
  -5   5  -4    3.30    6.40   1
   5  -5   4    5.80    5.80   1
  -6   5  -4  523.50   20.20   1
   6  -5   4  483.10   16.60   1
  -7   5  -4    1.70    8.00   1
   7  -5   4   10.50    6.20   1
  -8   5  -4   58.80    7.50   1
   8  -5   4   57.00    7.90   1
  -9   5  -4   62.40    7.80   1
   9  -5   4   54.90    7.60   1
 -10   5  -4  437.10   18.30   1
  10  -5   4  383.80   35.90   1
 -11   5  -4   52.50   10.90   1
  11  -5   4   57.50   20.70   1
 -12   5  -4  169.70   21.90   1
  12  -5   4  167.10   30.80   1
 -13   5  -4    4.60   14.90   1
  13  -5   4    0.80   18.80   1
 -14   5  -4   13.60   15.90   1
  14  -5   4   -6.60   23.30   1
 -15   5  -4   14.80   15.30   1
  15  -5   4    9.40   18.70   1
  14   5  -5   38.70   21.90   1
 -14  -5   5  -18.10   27.60   1
  13   5  -5   19.60   18.50   1
 -13  -5   5   28.70   10.60   1
  12   5  -5   16.70   15.10   1
 -12  -5   5   -0.80    6.80   1
  11   5  -5   30.70   14.80   1
 -11  -5   5   60.10    8.40   1
  10   5  -5  163.40   18.50   1
 -10  -5   5  161.00   12.80   1
   9   5  -5   36.60   14.70   1
  -9  -5   5   10.70    6.90   1
   8   5  -5  397.10   25.90   1
  -8  -5   5  369.70   18.30   1
   7   5  -5   66.30   12.30   1
  -7  -5   5   64.40    7.20   1
   6   5  -5  290.90   17.20   1
  -6  -5   5  322.00   16.10   1
   5   5  -5   60.40    8.40   1
  -5  -5   5   49.80    7.00   1
   4   5  -5  191.30   12.10   1
  -4  -5   5  196.80   11.90   1
   3   5  -5  158.40   11.50   1
  -3  -5   5  117.70    9.70   1
   2   5  -5   81.30    9.70   1
  -2  -5   5   91.80    8.20   1
   1   5  -5  139.00   10.40   1
  -1  -5   5  154.90    9.50   1
   0   5  -5  738.50   25.20   1
   0  -5   5  750.60   21.50   1
  -1   5  -5  131.70   11.80   1
   1  -5   5  128.60    8.30   1
  -2   5  -5   88.50   10.40   1
   2  -5   5   93.30    7.10   1
  -3   5  -5  102.10    9.50   1
   3  -5   5  135.50    8.40   1
  -4   5  -5  174.00   11.50   1
   4  -5   5  194.50   10.30   1
  -5   5  -5   57.40    8.00   1
   5  -5   5   42.10    7.30   1
  -6   5  -5  336.00   17.00   1
   6  -5   5  328.00   14.20   1
  -7   5  -5   49.70    7.90   1
   7  -5   5   50.20    8.50   1
  -8   5  -5  362.60   15.30   1
   8  -5   5  337.20   20.00   1
  -9   5  -5   15.70    8.40   1
   9  -5   5    3.80    7.90   1
 -10   5  -5  157.50   12.20   1
  10  -5   5  166.30   23.60   1
 -11   5  -5   50.10    7.50   1
  11  -5   5   19.10   17.40   1
 -12   5  -5    9.10   14.20   1
  12  -5   5   17.10   18.90   1
 -13   5  -5   37.90   19.00   1
  13  -5   5   11.70   14.80   1
 -14   5  -5   11.90   21.20   1
  14  -5   5    7.00   21.80   1
  14   5  -6   23.10   19.70   1
 -14  -5   6   28.50   30.60   1
  13   5  -6   -3.80   19.20   1
 -13  -5   6   32.90   29.80   1
  12   5  -6  -13.30   17.40   1
 -12  -5   6   18.10   17.80   1
  11   5  -6   12.50   12.80   1
 -11  -5   6   10.40    6.50   1
  10   5  -6    0.50   13.60   1
 -10  -5   6    3.20    5.80   1
   9   5  -6   55.30   15.70   1
  -9  -5   6   72.20    8.60   1
   8   5  -6  112.30   16.30   1
  -8  -5   6   95.50    9.60   1
   7   5  -6   20.10   12.10   1
  -7  -5   6   23.10    6.30   1
   6   5  -6   43.20    8.90   1
  -6  -5   6   45.80    6.90   1
   5   5  -6  151.90   12.30   1
  -5  -5   6  153.60    9.70   1
   4   5  -6  126.90   11.20   1
  -4  -5   6  148.40    9.70   1
   3   5  -6  184.10   13.00   1
  -3  -5   6  181.10    9.80   1
   2   5  -6  305.10   16.10   1
  -2  -5   6  300.80   12.40   1
   1   5  -6   76.20    9.10   1
  -1  -5   6   92.00    6.90   1
   0   5  -6  -10.10    7.90   1
   0  -5   6    6.30    4.60   1
  -1   5  -6   85.50   10.10   1
   1  -5   6   84.60    7.10   1
  -2   5  -6  278.40   14.80   1
   2  -5   6  286.40   11.40   1
  -3   5  -6  194.40   13.10   1
   3  -5   6  195.90   10.30   1
  -4   5  -6  136.10    9.80   1
   4  -5   6  123.10    8.60   1
  -5   5  -6  127.50   11.10   1
   5  -5   6  127.00   10.40   1
  -6   5  -6   63.80    8.60   1
   6  -5   6   49.90    8.00   1
  -7   5  -6   29.40    7.90   1
   7  -5   6   27.00    8.20   1
  -8   5  -6  113.70   10.50   1
   8  -5   6   98.10   13.80   1
  -9   5  -6   56.90    9.40   1
   9  -5   6   77.90   21.40   1
 -10   5  -6   -1.40    7.70   1
  10  -5   6    8.00   16.90   1
 -11   5  -6   14.60    8.40   1
  11  -5   6   -8.80   17.50   1
 -12   5  -6    9.60   18.00   1
  12  -5   6   18.60   20.40   1
 -13   5  -6   22.80   16.40   1
  13  -5   6  -21.00   21.00   1
  13   5  -7  -20.50   15.80   1
 -13  -5   7   11.50   19.90   1
  12   5  -7    3.00   17.90   1
 -12  -5   7   82.50   30.10   1
  11   5  -7   16.10   15.20   1
 -11  -5   7   -1.20   15.60   1
  10   5  -7   -5.60   13.80   1
 -10  -5   7   -4.60   12.00   1
   9   5  -7   55.60   16.60   1
  -9  -5   7   68.00   14.20   1
   8   5  -7    1.70   11.60   1
  -8  -5   7   31.80    5.40   1
   7   5  -7  156.90   17.40   1
  -7  -5   7  151.60    9.20   1
   6   5  -7   43.10   13.90   1
  -6  -5   7   43.40    6.40   1
   5   5  -7  387.00   25.60   1
  -5  -5   7  366.60   18.20   1
   4   5  -7  105.20   10.20   1
  -4  -5   7  103.20    8.10   1
   3   5  -7  274.00   15.60   1
  -3  -5   7  285.50   13.90   1
   2   5  -7   21.20    8.00   1
  -2  -5   7   34.10    5.50   1
   1   5  -7   87.60    9.20   1
  -1  -5   7   76.80    7.70   1
   0   5  -7   29.10    8.40   1
   0  -5   7   26.60    6.20   1
  -1   5  -7   86.10   11.00   1
   1  -5   7   76.80    8.20   1
  -2   5  -7   22.90    8.70   1
   2  -5   7   26.00    6.40   1
  -3   5  -7  271.80   15.50   1
   3  -5   7  265.30   13.70   1
  -4   5  -7   81.50   10.90   1
   4  -5   7  111.20    9.30   1
  -5   5  -7  374.80   14.90   1
   5  -5   7  367.50   18.30   1
  -6   5  -7   47.00    8.60   1
   6  -5   7   30.10    8.20   1
  -7   5  -7  135.40   10.50   1
   7  -5   7  124.90   15.10   1
  -8   5  -7   18.30    9.40   1
   8  -5   7   37.10   11.10   1
  -9   5  -7   50.50   11.50   1
   9  -5   7   57.60   16.40   1
 -10   5  -7    5.60   10.00   1
  10  -5   7    6.90   10.60   1
 -11   5  -7   21.40   10.10   1
  11  -5   7   12.60   19.10   1
 -12   5  -7   61.60   16.30   1
  12  -5   7   81.10   23.40   1
 -13   5  -7   21.70   19.60   1
  13  -5   7   42.50   18.10   1
  11   5  -8   70.40   38.40   1
 -11  -5   8   31.00   26.20   1
  10   5  -8   -5.90   31.20   1
 -10  -5   8   34.20   27.20   1
   9   5  -8   51.50   27.30   1
  -9  -5   8   47.30   25.70   1
   8   5  -8   44.80   21.40   1
  -8  -5   8    2.20   10.20   1
   7   5  -8    6.80   27.90   1
  -7  -5   8   -8.00    8.10   1
   6   5  -8   77.30   21.20   1
  -6  -5   8   99.80    9.80   1
   5   5  -8  101.10   21.50   1
  -5  -5   8   71.50    9.80   1
   4   5  -8   85.10   15.40   1
  -4  -5   8   93.10    9.80   1
   3   5  -8   70.60   14.80   1
  -3  -5   8   70.40    7.80   1
   2   5  -8   63.10   10.00   1
  -2  -5   8   56.20    7.80   1
   1   5  -8  -10.40    8.00   1
  -1  -5   8   11.70    5.20   1
   0   5  -8   12.70    9.20   1
   0  -5   8   -9.80    4.80   1
  -1   5  -8    3.30    7.90   1
   1  -5   8   20.20    6.20   1
  -2   5  -8   74.80   11.60   1
   2  -5   8   72.80    8.10   1
  -3   5  -8   50.70   11.20   1
   3  -5   8   53.60    7.40   1
  -4   5  -8  112.90   11.30   1
   4  -5   8   89.20   10.30   1
  -5   5  -8   66.80   11.10   1
   5  -5   8   69.60    8.40   1
  -6   5  -8   77.30   12.10   1
   6  -5   8   83.10   13.10   1
  -7   5  -8   -8.30    8.60   1
   7  -5   8    4.70   10.60   1
  -8   5  -8   10.90   11.60   1
   8  -5   8  -10.30   13.00   1
  -9   5  -8   59.90   11.90   1
   9  -5   8   67.20   18.00   1
 -10   5  -8   -0.90   11.20   1
  10  -5   8   11.30   15.50   1
 -11   5  -8   23.30   13.10   1
  11  -5   8   41.90   11.10   1
  10   5  -9   26.20   35.00   1
 -10  -5   9   29.40   18.70   1
   9   5  -9   18.50   23.40   1
  -9  -5   9   38.10   18.90   1
   8   5  -9   28.30   18.70   1
  -8  -5   9    7.80   11.50   1
   7   5  -9  101.50   21.00   1
  -7  -5   9   81.10   12.40   1
   6   5  -9   37.60   18.70   1
  -6  -5   9   62.50   11.70   1
   5   5  -9  108.00   19.60   1
  -5  -5   9  114.10   13.20   1
   4   5  -9   21.80   17.50   1
  -4  -5   9   50.40    9.90   1
   3   5  -9   22.50   14.30   1
  -3  -5   9   22.80    5.30   1
   2   5  -9  191.80   20.50   1
  -2  -5   9  170.50    9.70   1
   1   5  -9   22.70   14.70   1
  -1  -5   9   29.30    4.70   1
   0   5  -9  124.80   15.90   1
   0  -5   9  147.40    8.50   1
  -1   5  -9    0.00   12.00   1
   1  -5   9   23.30    5.30   1
  -2   5  -9  188.20   14.10   1
   2  -5   9  184.20   12.40   1
  -3   5  -9   25.70   10.60   1
   3  -5   9    3.60    6.10   1
  -4   5  -9   23.60    8.90   1
   4  -5   9   32.50    7.00   1
  -5   5  -9  101.80   13.20   1
   5  -5   9  102.60   13.90   1
  -6   5  -9   55.60   12.00   1
   6  -5   9   69.40   11.70   1
  -7   5  -9   68.80   11.80   1
   7  -5   9   92.60   15.80   1
  -8   5  -9   44.40   14.70   1
   8  -5   9   28.20   13.60   1
  -9   5  -9    6.90   13.00   1
   9  -5   9    0.50   14.30   1
 -10   5  -9    8.10   13.40   1
  10  -5   9   32.10   15.40   1
   8   5 -10   27.30   16.20   1
   7   5 -10   30.70   18.70   1
   6   5 -10  -38.80   19.20   1
   5   5 -10    4.70   15.90   1
   4   5 -10   21.90   19.90   1
   3   5 -10   26.10   15.10   1
   2   5 -10   23.90   17.80   1
   1   5 -10   69.00   19.50   1
   0   5 -10   -2.00   17.20   1
  -1   5 -10   40.90   12.60   1
  -2   5 -10   -5.50    9.70   1
  -3   5 -10    3.10   12.70   1
  -4   5 -10    6.00   12.20   1
  -5   5 -10   -1.80   12.80   1
  -6   5 -10   11.80   11.10   1
  -7   5 -10    5.20   10.80   1
  -8   5 -10  -13.80   13.40   1
   4   5 -11   -6.80   15.90   1
   3   5 -11    2.10   13.40   1
   2   5 -11   37.10   15.50   1
   1   5 -11   65.90   14.10   1
   0   5 -11  114.30   17.00   1
  -1   5 -11   20.80   16.30   1
  -2   5 -11   32.30   13.30   1
  -3   5 -11    4.50   15.30   1
  -4   5 -11   16.70   13.20   1
  14   6   0    5.40   13.40   1
  13   6   0   13.30   16.40   1
  12   6   0   25.90   16.60   1
  11   6   0   90.70   18.30   1
  10   6   0   40.90   13.00   1
   9   6   0   -9.80   10.00   1
   8   6   0   11.70   12.80   1
   7   6   0   -4.70    9.40   1
   6   6   0    5.70    8.40   1
   5   6   0   78.10   10.40   1
   4   6   0   81.30    9.90   1
   3   6   0  417.60   18.60   1
   2   6   0 1166.30   36.50   1
   1   6   0   65.10    9.30   1
   0   6   0 1420.20   42.40   1
  -1   6   0   47.20    8.80   1
  -2   6   0 1094.90   35.10   1
  -3   6   0  423.50   17.00   1
  -4   6   0   97.00   10.10   1
  -5   6   0   63.80    9.10   1
  -6   6   0   -5.70    8.50   1
  -7   6   0    8.00   11.40   1
  -8   6   0   54.40   16.10   1
  -9   6   0   10.60    6.10   1
 -10   6   0   27.60   15.90   1
 -11   6   0  104.20   18.50   1
 -12   6   0    8.40   18.10   1
 -13   6   0   -9.20   19.40   1
 -14   6   0   -9.20   17.20   1
  14   6  -1   35.20   17.30   1
 -14  -6   1   23.70   18.80   1
  13   6  -1   12.80   18.90   1
 -13  -6   1   12.50   13.20   1
  12   6  -1   42.90   16.90   1
 -12  -6   1   66.30   13.60   1
  11   6  -1   -6.00   15.60   1
 -11  -6   1   19.50   12.70   1
  10   6  -1  183.10   23.40   1
 -10  -6   1  177.10   19.90   1
   9   6  -1    3.00   11.10   1
  -9  -6   1   15.00   13.70   1
   8   6  -1   40.50   12.50   1
  -8  -6   1   46.20   13.10   1
   7   6  -1   -4.50   10.80   1
  -7  -6   1  -12.30   10.10   1
   6   6  -1   23.70    8.80   1
  -6  -6   1   17.90    8.30   1
   5   6  -1    8.50    7.30   1
  -5  -6   1   20.90    8.40   1
   4   6  -1   93.00   10.60   1
  -4  -6   1  113.10   11.40   1
   3   6  -1  148.90   11.40   1
  -3  -6   1  175.60   12.10   1
   2   6  -1  163.50   13.30   1
  -2  -6   1  177.20   12.40   1
   1   6  -1  355.30   17.30   1
  -1  -6   1  391.20   18.60   1
   0   6  -1    4.90    7.60   1
   0  -6   1    3.00    7.60   1
  -1   6  -1  345.00   17.60   1
   1  -6   1  370.90   16.80   1
  -2   6  -1  131.10   10.20   1
   2  -6   1  164.70   12.60   1
  -3   6  -1  142.40   10.00   1
   3  -6   1  150.50   11.90   1
  -4   6  -1   92.00    9.20   1
   4  -6   1   93.40   10.20   1
  -5   6  -1   13.80    9.40   1
   5  -6   1   12.80    8.00   1
  -6   6  -1    5.80    7.80   1
   6  -6   1   10.40    7.90   1
  -7   6  -1   -3.70    9.20   1
   7  -6   1   18.40   10.60   1
  -8   6  -1   55.90   14.00   1
   8  -6   1   28.10    7.30   1
  -9   6  -1   26.40   14.20   1
   9  -6   1    0.80    5.70   1
 -10   6  -1  163.80   18.30   1
  10  -6   1  158.70   21.10   1
 -11   6  -1   20.20   13.70   1
  11  -6   1  -11.10   15.00   1
 -12   6  -1   84.80   16.40   1
  12  -6   1   49.60   13.10   1
 -13   6  -1    6.60   14.40   1
  13  -6   1   33.20   14.30   1
 -14   6  -1    3.70   17.70   1
  14  -6   1   32.50   18.10   1
  14   6  -2   -0.50   15.00   1
 -14  -6   2   49.90   16.70   1
  13   6  -2   28.90   14.50   1
 -13  -6   2   32.10   15.60   1
  12   6  -2   14.00   13.50   1
 -12  -6   2   10.20   12.40   1
  11   6  -2   14.80   17.00   1
 -11  -6   2   14.80   10.80   1
  10   6  -2   25.10   13.50   1
 -10  -6   2    1.70   13.20   1
   9   6  -2    3.00    9.80   1
  -9  -6   2   -2.50   11.90   1
   8   6  -2  126.30   17.70   1
  -8  -6   2  130.90   12.80   1
   7   6  -2   48.20   13.20   1
  -7  -6   2   28.20    9.90   1
   6   6  -2   76.00   13.50   1
  -6  -6   2   70.80   10.00   1
   5   6  -2    6.50    7.40   1
  -5  -6   2   -8.10    7.60   1
   4   6  -2  412.80   19.10   1
  -4  -6   2  404.00   22.50   1
   3   6  -2  163.60   12.20   1
  -3  -6   2  171.80   11.90   1
   2   6  -2  463.60   21.30   1
  -2  -6   2  485.20   21.10   1
   1   6  -2  148.50   13.20   1
  -1  -6   2  154.90   11.20   1
   0   6  -2  131.50   11.40   1
   0  -6   2  153.20   10.70   1
  -1   6  -2  151.20   11.40   1
   1  -6   2  166.60   11.50   1
  -2   6  -2  497.00   20.20   1
   2  -6   2  458.70   18.50   1
  -3   6  -2  166.10   13.30   1
   3  -6   2  150.20   12.00   1
  -4   6  -2  407.70   18.20   1
   4  -6   2  399.80   17.30   1
  -5   6  -2    8.10    7.80   1
   5  -6   2    2.20    7.00   1
  -6   6  -2   75.90   11.30   1
   6  -6   2   75.90    9.70   1
  -7   6  -2    4.70    9.50   1
   7  -6   2   -1.30    7.30   1
  -8   6  -2  128.90   15.80   1
   8  -6   2  133.20   11.90   1
  -9   6  -2   -3.80   13.70   1
   9  -6   2   15.80    6.80   1
 -10   6  -2    1.70   17.80   1
  10  -6   2   20.60   13.00   1
 -11   6  -2   24.10   18.80   1
  11  -6   2   20.40   16.00   1
 -12   6  -2   24.20   13.50   1
  12  -6   2   31.90   13.80   1
 -13   6  -2    0.20   14.20   1
  13  -6   2   38.90   16.00   1
 -14   6  -2    0.90   16.30   1
  14  -6   2   12.20   21.10   1
  13   6  -3  -22.10   14.80   1
 -13  -6   3   -4.50   14.40   1
  12   6  -3  -18.60   17.10   1
 -12  -6   3   -4.60   10.50   1
  11   6  -3   58.30   15.90   1
 -11  -6   3   51.00   12.90   1
  10   6  -3  -25.90   15.80   1
 -10  -6   3   -0.50   10.70   1
   9   6  -3   16.60   13.30   1
  -9  -6   3    3.40   11.80   1
   8   6  -3   10.60   12.40   1
  -8  -6   3    4.80    9.70   1
   7   6  -3   30.20   13.80   1
  -7  -6   3   49.60    8.70   1
   6   6  -3   37.10   11.50   1
  -6  -6   3   47.90    8.30   1
   5   6  -3   36.80    9.50   1
  -5  -6   3   33.90    7.60   1
   4   6  -3  274.80   16.10   1
  -4  -6   3  218.60   16.30   1
   3   6  -3  150.80   12.20   1
  -3  -6   3  169.90   12.00   1
   2   6  -3  256.30   15.70   1
  -2  -6   3  239.10   13.80   1
   1   6  -3   16.80    8.10   1
  -1  -6   3   17.60    8.00   1
   0   6  -3    2.60    9.00   1
   0  -6   3   -1.80    7.90   1
  -1   6  -3   32.00    9.60   1
   1  -6   3   22.00    7.70   1
  -2   6  -3  234.80   14.80   1
   2  -6   3  220.90   13.60   1
  -3   6  -3  174.80   13.40   1
   3  -6   3  182.50   13.30   1
  -4   6  -3  246.20   13.90   1
   4  -6   3  246.30   13.90   1
  -5   6  -3   40.10    9.00   1
   5  -6   3   32.80    7.50   1
  -6   6  -3   22.50    8.70   1
   6  -6   3   39.40    7.90   1
  -7   6  -3   38.40   11.50   1
   7  -6   3   39.80    8.40   1
  -8   6  -3   22.90   13.60   1
   8  -6   3   38.80    9.70   1
  -9   6  -3   -3.70    6.90   1
   9  -6   3   14.90    7.40   1
 -10   6  -3   -1.70    6.20   1
  10  -6   3   21.20   13.00   1
 -11   6  -3   27.80   15.40   1
  11  -6   3   34.70   16.30   1
 -12   6  -3    7.00   16.20   1
  12  -6   3   20.90   14.50   1
 -13   6  -3    0.90   13.80   1
  13  -6   3    9.10   24.60   1
  13   6  -4   11.30   20.60   1
 -13  -6   4  -13.00   11.40   1
  12   6  -4   51.50   20.60   1
 -12  -6   4   32.90   11.70   1
  11   6  -4   19.00   14.50   1
 -11  -6   4   27.70   12.70   1
  10   6  -4   32.00   18.70   1
 -10  -6   4   20.10   13.10   1
   9   6  -4   58.80   14.20   1
  -9  -6   4   26.30   11.70   1
   8   6  -4   72.80   15.20   1
  -8  -6   4   75.50   11.50   1
   7   6  -4  172.90   17.40   1
  -7  -6   4  124.10   10.90   1
   6   6  -4   23.30   10.80   1
  -6  -6   4   16.80    6.90   1
   5   6  -4   74.60   13.20   1
  -5  -6   4   61.90   11.90   1
   4   6  -4   59.90   11.70   1
  -4  -6   4   43.90    9.50   1
   3   6  -4   56.80   10.20   1
  -3  -6   4   57.60   10.80   1
   2   6  -4  219.70   15.80   1
  -2  -6   4  217.90   14.10   1
   1   6  -4   72.00   10.50   1
  -1  -6   4   76.40    9.20   1
   0   6  -4  109.70   11.00   1
   0  -6   4  120.00   10.20   1
  -1   6  -4   60.50   10.50   1
   1  -6   4   84.40    9.50   1
  -2   6  -4  201.80   14.40   1
   2  -6   4  211.00   13.20   1
  -3   6  -4   61.90   10.70   1
   3  -6   4   77.00    8.50   1
  -4   6  -4   55.00    9.40   1
   4  -6   4   57.00    9.10   1
  -5   6  -4   47.30   10.30   1
   5  -6   4   67.10    8.30   1
  -6   6  -4    9.30    8.80   1
   6  -6   4   11.50    8.30   1
  -7   6  -4  120.40   15.70   1
   7  -6   4  148.80   12.50   1
  -8   6  -4   78.90   11.10   1
   8  -6   4   75.90   11.40   1
  -9   6  -4   29.40    7.80   1
   9  -6   4   30.70   10.00   1
 -10   6  -4   31.50    8.50   1
  10  -6   4   37.10   12.00   1
 -11   6  -4   43.00   17.80   1
  11  -6   4   29.60   22.10   1
 -12   6  -4   42.40   15.90   1
  12  -6   4   34.80   24.70   1
 -13   6  -4  -18.00   17.10   1
  13  -6   4  -31.40   21.00   1
  12   6  -5   -5.20   12.20   1
 -12  -6   5   24.70   30.20   1
  11   6  -5   59.30   17.30   1
 -11  -6   5   72.10   13.20   1
  10   6  -5    0.90   18.80   1
 -10  -6   5   17.20    9.60   1
   9   6  -5  152.70   22.70   1
  -9  -6   5  126.80   14.00   1
   8   6  -5   37.60   12.40   1
  -8  -6   5   50.00    8.80   1
   7   6  -5   47.60   13.20   1
  -7  -6   5   58.30   10.20   1
   6   6  -5  235.90   24.90   1
  -6  -6   5  180.50   12.40   1
   5   6  -5   13.90    9.60   1
  -5  -6   5   18.80    8.10   1
   4   6  -5    6.80   11.50   1
  -4  -6   5   21.00    8.20   1
   3   6  -5   45.20   11.30   1
  -3  -6   5   42.70    8.70   1
   2   6  -5   38.40   12.30   1
  -2  -6   5   18.10    6.90   1
   1   6  -5   12.90    9.90   1
  -1  -6   5    7.00    7.50   1
   0   6  -5    1.10   10.90   1
   0  -6   5    4.30    8.10   1
  -1   6  -5   14.40   10.00   1
   1  -6   5   19.40    6.70   1
  -2   6  -5   41.20   10.80   1
   2  -6   5   26.40    6.30   1
  -3   6  -5   46.10   12.70   1
   3  -6   5   45.40    7.30   1
  -4   6  -5   29.80   11.60   1
   4  -6   5   30.30    7.50   1
  -5   6  -5    1.40    8.90   1
   5  -6   5   -1.10    6.00   1
  -6   6  -5  185.10   15.50   1
   6  -6   5  204.80   15.10   1
  -7   6  -5   39.20   11.00   1
   7  -6   5   33.20   10.30   1
  -8   6  -5   47.40   10.90   1
   8  -6   5   26.30   11.00   1
  -9   6  -5  152.10   12.50   1
   9  -6   5  141.30   17.00   1
 -10   6  -5   15.10    9.90   1
  10  -6   5   18.70   20.20   1
 -11   6  -5    3.60   20.60   1
  11  -6   5   69.00   23.30   1
 -12   6  -5   -6.90   16.80   1
  12  -6   5   52.30   23.90   1
  11   6  -6    5.50   11.90   1
 -11  -6   6  -13.80   21.10   1
  10   6  -6    1.30   16.10   1
 -10  -6   6  -24.20   28.80   1
   9   6  -6   51.60   18.30   1
  -9  -6   6   24.10    8.50   1
   8   6  -6   12.50   13.50   1
  -8  -6   6    1.50    7.30   1
   7   6  -6   64.50   17.60   1
  -7  -6   6   58.20    8.30   1
   6   6  -6   35.90   14.20   1
  -6  -6   6   18.00    9.10   1
   5   6  -6   75.00   16.80   1
  -5  -6   6   53.00    8.10   1
   4   6  -6   31.80   12.30   1
  -4  -6   6   21.40    8.10   1
   3   6  -6    7.70   12.20   1
  -3  -6   6   18.40    7.20   1
   2   6  -6  166.80   16.10   1
  -2  -6   6  138.80   10.70   1
   1   6  -6   20.60    9.10   1
  -1  -6   6   21.80    7.50   1
   0   6  -6  120.30   13.70   1
   0  -6   6   96.20    9.20   1
  -1   6  -6   13.20   12.10   1
   1  -6   6    3.00    6.90   1
  -2   6  -6  140.50   15.10   1
   2  -6   6  131.90   10.40   1
  -3   6  -6   20.00   13.40   1
   3  -6   6   12.90    7.10   1
  -4   6  -6   25.60   11.00   1
   4  -6   6   23.20    8.50   1
  -5   6  -6   48.30   11.70   1
   5  -6   6   57.00    8.00   1
  -6   6  -6   26.70   11.50   1
   6  -6   6   17.70    8.20   1
  -7   6  -6   56.80   12.00   1
   7  -6   6   61.50   14.70   1
  -8   6  -6   11.70   10.60   1
   8  -6   6   17.40   12.60   1
  -9   6  -6   30.00   11.50   1
   9  -6   6   -3.20   17.40   1
 -10   6  -6   14.00   10.10   1
  10  -6   6   -7.10   21.20   1
 -11   6  -6  -20.10   15.20   1
  11  -6   6    5.30   20.40   1
  10   6  -7   20.70   21.00   1
 -10  -6   7   -1.30   17.70   1
   9   6  -7  -29.30   18.30   1
  -9  -6   7   -6.20   16.40   1
   8   6  -7   76.60   18.90   1
  -8  -6   7   95.50   19.60   1
   7   6  -7   10.50   18.20   1
  -7  -6   7    3.60    6.30   1
   6   6  -7  117.30   20.60   1
  -6  -6   7  111.00   11.30   1
   5   6  -7    3.00   13.10   1
  -5  -6   7   22.20    6.70   1
   4   6  -7   96.30   17.60   1
  -4  -6   7   63.00    8.60   1
   3   6  -7   42.60   14.60   1
  -3  -6   7   43.50    8.10   1
   2   6  -7   16.30   17.10   1
  -2  -6   7   14.90    7.10   1
   1   6  -7  -24.30   12.60   1
  -1  -6   7   -3.10    7.00   1
   0   6  -7  -14.30    9.70   1
   0  -6   7   -1.30    6.10   1
  -1   6  -7    3.80   10.70   1
   1  -6   7   11.20    7.30   1
  -2   6  -7    9.70   11.10   1
   2  -6   7   21.00    7.30   1
  -3   6  -7   57.50   14.90   1
   3  -6   7   56.30    8.80   1
  -4   6  -7   67.40   14.20   1
   4  -6   7   56.20   10.00   1
  -5   6  -7    1.70   18.60   1
   5  -6   7   34.30    9.50   1
  -6   6  -7  134.80   15.50   1
   6  -6   7  143.50   14.50   1
  -7   6  -7    8.40   11.00   1
   7  -6   7   31.70   11.30   1
  -8   6  -7   69.20   14.80   1
   8  -6   7   67.90   15.00   1
  -9   6  -7   -9.00   10.50   1
   9  -6   7  -14.10   16.50   1
 -10   6  -7   23.30   20.10   1
  10  -6   7  -14.40   18.30   1
   9   6  -8   17.60   22.10   1
  -9  -6   8  -12.80   14.80   1
   8   6  -8   18.10   19.40   1
  -8  -6   8    0.10   13.60   1
   7   6  -8   22.50   19.10   1
  -7  -6   8   50.50   20.00   1
   6   6  -8   90.10   19.80   1
  -6  -6   8   97.70   21.90   1
   5   6  -8    3.90   13.40   1
  -5  -6   8    7.60   11.50   1
   4   6  -8   38.90   15.60   1
  -4  -6   8   49.30   14.40   1
   3   6  -8    3.40   15.10   1
  -3  -6   8   35.10   15.50   1
   2   6  -8    5.90   15.00   1
  -2  -6   8   -3.50    8.30   1
   1   6  -8   58.40   17.00   1
  -1  -6   8   15.50    9.30   1
   0   6  -8   40.10   13.70   1
   0  -6   8   15.40    8.40   1
  -1   6  -8   32.90   15.90   1
   1  -6   8   15.70    8.60   1
  -2   6  -8  -19.80   15.30   1
   2  -6   8   -1.80    8.30   1
  -3   6  -8   61.60   21.80   1
   3  -6   8   17.10    8.50   1
  -4   6  -8   43.70   11.90   1
   4  -6   8   46.50   13.10   1
  -5   6  -8   -4.50   12.00   1
   5  -6   8   14.20   12.50   1
  -6   6  -8   91.50   15.60   1
   6  -6   8   88.00   18.30   1
  -7   6  -8   17.20   12.70   1
   7  -6   8   26.20   16.00   1
  -8   6  -8   31.90   14.90   1
   8  -6   8   19.60   16.10   1
  -9   6  -8    8.30   11.80   1
   9  -6   8   22.60   18.60   1
   6   6  -9   80.70   22.50   1
   5   6  -9   45.80   19.50   1
   4   6  -9   60.10   22.30   1
   3   6  -9   -4.20   16.20   1
   2   6  -9   48.10   23.70   1
   1   6  -9   32.70   16.70   1
   0   6  -9  -13.30   12.90   1
  -1   6  -9   29.70   16.90   1
  -2   6  -9  -15.60   13.60   1
  -3   6  -9   -3.20   12.40   1
  -4   6  -9   86.50   16.00   1
  -5   6  -9    4.40   15.50   1
  -6   6  -9   68.10   15.30   1
   3   6 -10    0.20   19.10   1
   2   6 -10   -3.80   21.40   1
   1   6 -10   10.20   18.40   1
   0   6 -10   47.40   16.50   1
  -1   6 -10   12.50   14.30   1
  -2   6 -10   29.30   13.80   1
  -3   6 -10   24.30   15.10   1
  12   7   0   11.40   15.60   1
  11   7   0    3.60   13.80   1
  10   7   0  112.00   21.70   1
   9   7   0   -9.70   12.40   1
   8   7   0   66.10   14.40   1
   7   7   0    9.70   12.20   1
   6   7   0  174.90   21.70   1
   5   7   0  -15.40   13.70   1
   4   7   0   70.20   14.90   1
   3   7   0   -1.10   12.40   1
   2   7   0    5.40    9.80   1
   1   7   0   15.10   10.10   1
   0   7   0    4.10    9.40   1
  -1   7   0   10.20   11.80   1
  -2   7   0   -1.20    9.10   1
  -3   7   0    8.80   10.90   1
  -4   7   0   62.30   17.10   1
  -5   7   0   -0.30   15.90   1
  -6   7   0  171.50   24.30   1
  -7   7   0   27.40   12.20   1
  -8   7   0   40.60   18.40   1
  -9   7   0  -12.60   11.60   1
 -10   7   0  122.30   17.70   1
 -11   7   0  -11.10   18.50   1
  11   7  -1    6.90   19.40   1
 -11  -7   1    5.60   17.50   1
  10   7  -1   10.60   18.60   1
 -10  -7   1   27.00   12.50   1
   9   7  -1   31.90   15.30   1
  -9  -7   1   28.00   11.60   1
   8   7  -1   54.60   13.60   1
  -8  -7   1   71.50   15.10   1
   7   7  -1   16.70   13.20   1
  -7  -7   1    5.20   10.80   1
   6   7  -1    0.30   11.70   1
  -6  -7   1   18.60   14.00   1
   5   7  -1   25.10   11.40   1
  -5  -7   1   24.00   10.80   1
   4   7  -1   16.00   11.10   1
  -4  -7   1   22.60   12.00   1
   3   7  -1   18.60   11.30   1
  -3  -7   1   -4.20   13.30   1
   2   7  -1   63.70   12.10   1
  -2  -7   1   89.00   14.10   1
   1   7  -1    8.60   10.20   1
  -1  -7   1   15.40   11.10   1
   0   7  -1   76.90   13.60   1
   0  -7   1   76.40   16.40   1
  -1   7  -1   32.10   11.30   1
   1  -7   1   -5.70   13.50   1
  -2   7  -1  116.00   18.40   1
   2  -7   1   99.40   17.00   1
  -3   7  -1   -4.30   11.90   1
   3  -7   1   -0.80   14.60   1
  -4   7  -1   23.90   17.10   1
   4  -7   1   24.80   11.70   1
  -5   7  -1   27.90   16.70   1
   5  -7   1   11.10   10.60   1
  -6   7  -1    5.10   13.10   1
   6  -7   1   33.20   13.40   1
  -7   7  -1   24.60   17.60   1
   7  -7   1   33.50   16.40   1
  -8   7  -1   35.00   18.60   1
   8  -7   1   48.40   14.60   1
  -9   7  -1   10.80   19.90   1
   9  -7   1   28.50   15.30   1
 -10   7  -1   10.90   15.50   1
  10  -7   1   -4.40   17.40   1
 -11   7  -1   13.50   17.20   1
  11  -7   1   13.80   16.50   1
  11   7  -2    2.40   13.20   1
 -11  -7   2    1.30   13.90   1
  10   7  -2   22.20   15.70   1
 -10  -7   2   69.20   16.70   1
   9   7  -2   12.20   13.70   1
  -9  -7   2   12.10   12.40   1
   8   7  -2   10.00   13.20   1
  -8  -7   2   -6.60    9.90   1
   7   7  -2   11.10   11.60   1
  -7  -7   2    3.10   12.40   1
   6   7  -2   28.80   13.30   1
  -6  -7   2   23.00   11.40   1
   5   7  -2   25.60   11.80   1
  -5  -7   2   30.20   13.40   1
   4   7  -2   -4.00    8.80   1
  -4  -7   2    2.20    8.90   1
   3   7  -2   -4.50   12.80   1
  -3  -7   2  -16.70   12.60   1
   2   7  -2    2.50   11.80   1
  -2  -7   2   -2.20   12.60   1
   1   7  -2    2.70   10.10   1
  -1  -7   2   -4.50   10.50   1
   0   7  -2  -12.20   11.00   1
   0  -7   2   10.30    8.40   1
  -1   7  -2   -4.10    9.70   1
   1  -7   2   10.10   11.90   1
  -2   7  -2   -8.70   10.90   1
   2  -7   2    5.30   11.00   1
  -3   7  -2   -0.50   12.40   1
   3  -7   2   18.30   11.60   1
  -4   7  -2    8.50   12.50   1
   4  -7   2  -15.60   10.10   1
  -5   7  -2   51.10   15.50   1
   5  -7   2   21.30   12.80   1
  -6   7  -2   40.80   15.40   1
   6  -7   2   12.80   15.20   1
  -7   7  -2   18.10   11.90   1
   7  -7   2   -6.90    9.40   1
  -8   7  -2   -3.40   15.60   1
   8  -7   2   18.30   13.60   1
  -9   7  -2   -6.90   15.50   1
   9  -7   2   -9.80   16.80   1
 -10   7  -2   47.00   19.30   1
  10  -7   2   27.80   18.60   1
 -11   7  -2    1.00   16.30   1
  11  -7   2    5.00   17.30   1
  11   7  -3    8.10   16.50   1
 -11  -7   3    9.20   13.40   1
  10   7  -3  -10.30   17.10   1
 -10  -7   3   -4.30   13.20   1
   9   7  -3  -12.80   15.40   1
  -9  -7   3    4.90   12.30   1
   8   7  -3    7.30   12.10   1
  -8  -7   3   33.10   12.90   1
   7   7  -3   50.30   16.40   1
  -7  -7   3   49.30   10.20   1
   6   7  -3   14.40   12.50   1
  -6  -7   3   13.30   11.00   1
   5   7  -3   18.90   13.70   1
  -5  -7   3   20.40   12.50   1
   4   7  -3   27.20   13.00   1
  -4  -7   3   40.00   13.70   1
   3   7  -3  103.90   15.50   1
  -3  -7   3  117.70   14.20   1
   2   7  -3   27.90   14.00   1
  -2  -7   3   43.60   12.40   1
   1   7  -3   67.40   13.10   1
  -1  -7   3   85.50   12.40   1
   0   7  -3   85.70   15.90   1
   0  -7   3  106.10   15.90   1
  -1   7  -3   71.50   13.00   1
   1  -7   3   80.80   13.30   1
  -2   7  -3   26.20   15.30   1
   2  -7   3   37.30   10.90   1
  -3   7  -3   72.20   16.80   1
   3  -7   3  156.60   19.50   1
  -4   7  -3   55.20   16.40   1
   4  -7   3   36.60   12.80   1
  -5   7  -3   -5.70   18.40   1
   5  -7   3   22.10   10.40   1
  -6   7  -3   -3.40   11.90   1
   6  -7   3    2.80    9.50   1
  -7   7  -3   51.90   17.80   1
   7  -7   3   50.30   11.70   1
  -8   7  -3   41.40   16.50   1
   8  -7   3   19.90   14.10   1
  -9   7  -3  -10.60   16.30   1
   9  -7   3   16.00   16.90   1
 -10   7  -3    5.10   22.30   1
  10  -7   3   -3.30   11.40   1
 -11   7  -3   20.40   21.10   1
  11  -7   3   32.30   19.30   1
  10   7  -4   45.30   17.20   1
 -10  -7   4   34.20   12.70   1
   9   7  -4  -13.20   14.60   1
  -9  -7   4   -5.90    8.20   1
   8   7  -4   51.60   20.40   1
  -8  -7   4   45.80   13.70   1
   7   7  -4   49.00   20.60   1
  -7  -7   4   -0.70   12.00   1
   6   7  -4  -30.20   18.80   1
  -6  -7   4    1.50   11.80   1
   5   7  -4   63.00   15.20   1
  -5  -7   4   72.60   15.50   1
   4   7  -4   13.90   11.40   1
  -4  -7   4   25.80   15.20   1
   3   7  -4   20.90   13.20   1
  -3  -7   4   18.30   11.00   1
   2   7  -4    1.30   11.80   1
  -2  -7   4   19.80    8.90   1
   1   7  -4    1.60   13.90   1
  -1  -7   4   19.50   10.90   1
   0   7  -4  -16.80   10.30   1
   0  -7   4   -0.80    7.80   1
  -1   7  -4   10.30   13.90   1
   1  -7   4   10.20   10.50   1
  -2   7  -4  -16.30   14.00   1
   2  -7   4   19.00   10.00   1
  -3   7  -4   18.10   17.30   1
   3  -7   4   -0.30    8.80   1
  -4   7  -4   13.20   14.20   1
   4  -7   4   16.80   10.70   1
  -5   7  -4   92.70   21.00   1
   5  -7   4   72.00   12.30   1
  -6   7  -4   -5.00   13.00   1
   6  -7   4    4.20    9.30   1
  -7   7  -4   29.20   17.50   1
   7  -7   4   14.60   10.40   1
  -8   7  -4   32.50   17.20   1
   8  -7   4   30.70   15.90   1
  -9   7  -4   -8.00   17.00   1
   9  -7   4   16.00   14.40   1
 -10   7  -4    8.70   21.90   1
  10  -7   4   29.60   29.40   1
   9   7  -5   50.60   15.80   1
  -9  -7   5   26.90   11.00   1
   8   7  -5   14.70   19.00   1
  -8  -7   5   35.20   12.80   1
   7   7  -5   70.90   22.10   1
  -7  -7   5   21.60   15.60   1
   6   7  -5   33.00   22.30   1
  -6  -7   5   29.70   13.40   1
   5   7  -5   -3.90   19.00   1
  -5  -7   5   56.30   14.20   1
   4   7  -5   65.70   19.10   1
  -4  -7   5   58.70   12.30   1
   3   7  -5   21.20   13.40   1
  -3  -7   5    8.30   10.10   1
   2   7  -5   50.90   15.40   1
  -2  -7   5   23.60   10.60   1
   1   7  -5   21.50   12.50   1
  -1  -7   5   27.60   10.30   1
   0   7  -5   36.80   14.20   1
   0  -7   5   44.40   11.00   1
  -1   7  -5   21.80   10.80   1
   1  -7   5   -2.00    8.80   1
  -2   7  -5    3.80   13.70   1
   2  -7   5   23.00   11.30   1
  -3   7  -5   25.90   16.50   1
   3  -7   5   42.00    8.80   1
  -4   7  -5   72.90   17.30   1
   4  -7   5   59.10   12.60   1
  -5   7  -5    6.80   14.80   1
   5  -7   5   29.90   12.20   1
  -6   7  -5    3.90   16.40   1
   6  -7   5   35.80   12.10   1
  -7   7  -5   11.50   20.30   1
   7  -7   5   45.30   14.70   1
  -8   7  -5   25.20   11.90   1
   8  -7   5   47.50   15.30   1
  -9   7  -5   53.00   18.70   1
   9  -7   5   41.10   13.90   1
   8   7  -6   12.00   19.80   1
  -8  -7   6   10.60   22.30   1
   7   7  -6    5.10   23.30   1
  -7  -7   6   38.50   11.70   1
   6   7  -6  -17.00   17.00   1
  -6  -7   6   -4.20   10.30   1
   5   7  -6   11.70   20.60   1
  -5  -7   6   10.50   11.80   1
   4   7  -6    1.30   19.40   1
  -4  -7   6   11.00   11.30   1
   3   7  -6   52.30   19.00   1
  -3  -7   6   46.00   12.40   1
   2   7  -6   51.10   17.60   1
  -2  -7   6   19.30   10.90   1
   1   7  -6   16.90   16.10   1
  -1  -7   6   22.10    9.80   1
   0   7  -6   -1.80   14.90   1
   0  -7   6   -3.50   10.10   1
  -1   7  -6   -7.60   18.00   1
   1  -7   6   23.50    8.90   1
  -2   7  -6   42.40   16.00   1
   2  -7   6   24.00   10.80   1
  -3   7  -6   42.70   20.70   1
   3  -7   6   49.10   10.80   1
  -4   7  -6    9.40   17.20   1
   4  -7   6   -1.50   13.70   1
  -5   7  -6   23.10   17.10   1
   5  -7   6   15.70   12.60   1
  -6   7  -6    0.10   17.60   1
   6  -7   6   10.50   14.00   1
  -7   7  -6   15.80   12.00   1
   7  -7   6   29.00   16.40   1
  -8   7  -6   10.80   12.20   1
   8  -7   6   40.10   21.90   1
   6   7  -7   75.60   22.60   1
  -6  -7   7  104.50   23.90   1
   5   7  -7    2.70   16.10   1
  -5  -7   7  -22.40   10.00   1
   4   7  -7   65.70   19.40   1
  -4  -7   7   87.50   12.50   1
   3   7  -7   19.30   21.30   1
  -3  -7   7    9.60   12.80   1
   2   7  -7   38.50   19.30   1
  -2  -7   7   35.70   11.90   1
   1   7  -7  -14.70   18.50   1
  -1  -7   7   -4.40   11.30   1
   0   7  -7   28.30   17.00   1
   0  -7   7   17.60   10.10   1
  -1   7  -7   -2.90   16.90   1
   1  -7   7   11.70   11.20   1
  -2   7  -7   47.70   18.90   1
   2  -7   7   41.30   11.60   1
  -3   7  -7    1.90   20.20   1
   3  -7   7   -8.70   11.70   1
  -4   7  -7   62.30   23.00   1
   4  -7   7   76.60   14.40   1
  -5   7  -7    1.30   14.60   1
   5  -7   7   23.10   17.10   1
  -6   7  -7   65.30   16.20   1
   6  -7   7   25.80   20.20   1
   3   7  -8   17.40   17.50   1
   2   7  -8    3.10   18.00   1
  -2  -7   8   23.00   10.90   1
   1   7  -8   -3.30   14.90   1
  -1  -7   8   -2.70    9.30   1
   0   7  -8   -6.30   17.10   1
   0  -7   8  -10.80   13.50   1
  -1   7  -8   15.90   20.20   1
   1  -7   8   45.10   15.30   1
  -2   7  -8    2.20   18.80   1
   2  -7   8   60.30   21.30   1
  -3   7  -8   17.60   17.60   1
   3  -7   8   -7.10   17.50   1
   8   8   0   23.60   19.10   1
   7   8   0   -1.50   17.70   1
   6   8   0   21.20   16.00   1
   5   8   0  -20.40   17.40   1
   4   8   0   -3.00   15.70   1
   3   8   0    4.10   13.80   1
   2   8   0  149.20   22.60   1
   1   8   0   47.20   18.20   1
   0   8   0    0.10   16.40   1
  -1   8   0   17.80   14.90   1
  -2   8   0  134.50   21.70   1
  -3   8   0   14.50   13.70   1
  -4   8   0  -18.00   15.80   1
  -5   8   0   11.40   16.70   1
  -6   8   0   19.00   15.60   1
  -7   8   0   16.80   20.70   1
  -8   8   0    2.40   17.10   1
   8   8  -1    0.50   17.40   1
  -8  -8   1    1.20   12.40   1
   7   8  -1  -21.00   18.40   1
  -7  -8   1    6.40   12.70   1
   6   8  -1    8.20   18.70   1
  -6  -8   1    9.70   13.10   1
   5   8  -1    1.90   18.70   1
  -5  -8   1    8.70   12.50   1
   4   8  -1   43.00   17.10   1
  -4  -8   1   54.60   16.60   1
   3   8  -1   78.20   16.80   1
  -3  -8   1   59.30   17.20   1
   2   8  -1   12.20   16.50   1
  -2  -8   1   -1.70   16.50   1
   1   8  -1    9.90   14.60   1
  -1  -8   1   25.90   14.50   1
   0   8  -1   -2.50   14.70   1
   0  -8   1    6.10   13.70   1
  -1   8  -1   16.70   14.60   1
   1  -8   1   -4.40   13.30   1
  -2   8  -1    5.60   19.70   1
   2  -8   1   31.00   17.10   1
  -3   8  -1   22.30   14.60   1
   3  -8   1   38.60   15.00   1
  -4   8  -1   24.20   19.90   1
   4  -8   1   49.00   19.50   1
  -5   8  -1    5.00   21.00   1
   5  -8   1    9.90   14.40   1
  -6   8  -1   37.70   16.80   1
   6  -8   1   45.10   20.10   1
  -7   8  -1   -1.10   13.90   1
   7  -8   1  -36.10   15.60   1
   7   8  -2   20.20   16.50   1
  -7  -8   2    8.10   12.80   1
   6   8  -2    2.10   20.40   1
  -6  -8   2   29.20   15.40   1
   5   8  -2   45.10   19.20   1
  -5  -8   2    7.40   13.30   1
   4   8  -2   43.50   15.20   1
  -4  -8   2   28.40   18.20   1
   3   8  -2  178.90   26.30   1
  -3  -8   2  225.80   23.40   1
   2   8  -2   60.10   19.80   1
  -2  -8   2  109.30   19.60   1
   1   8  -2   18.30   17.20   1
  -1  -8   2   35.00   12.50   1
   0   8  -2   18.20   19.80   1
   0  -8   2   19.10   15.50   1
  -1   8  -2   17.00   17.40   1
   1  -8   2   75.30   19.30   1
  -2   8  -2   69.90   16.50   1
   2  -8   2   64.10   20.30   1
  -3   8  -2  195.90   26.70   1
   3  -8   2  173.90   25.00   1
  -4   8  -2   -7.90   20.10   1
   4  -8   2   39.70   15.50   1
  -5   8  -2   21.90   17.70   1
   5  -8   2   36.80   19.90   1
  -6   8  -2   -4.10   18.10   1
   6  -8   2    0.30   13.50   1
  -7   8  -2  -18.70   20.70   1
   7  -8   2    6.00   18.30   1
   6   8  -3   27.50   14.90   1
  -6  -8   3   -1.90   13.10   1
   5   8  -3    0.90   16.80   1
  -5  -8   3   14.60   18.80   1
   4   8  -3   70.80   18.00   1
  -4  -8   3  107.60   27.20   1
   3   8  -3   15.80   18.50   1
  -3  -8   3   35.70   12.20   1
   2   8  -3   29.50   21.50   1
  -2  -8   3   17.60   25.40   1
   1   8  -3   -9.60   16.10   1
  -1  -8   3   17.00   17.00   1
   0   8  -3   -8.20   17.60   1
   0  -8   3  -10.80   15.20   1
  -1   8  -3   13.20   17.50   1
   1  -8   3    8.10   13.60   1
  -2   8  -3   20.70   17.20   1
   2  -8   3   37.30   17.50   1
  -3   8  -3    2.30   16.80   1
   3  -8   3   20.00   15.10   1
  -4   8  -3   64.00   20.20   1
   4  -8   3   64.60   18.60   1
  -5   8  -3   17.40   18.60   1
   5  -8   3   -7.30   11.80   1
  -6   8  -3   26.60   22.20   1
   6  -8   3   28.90   18.10   1
   5   8  -4   19.00   18.20   1
  -5  -8   4   12.40   15.50   1
   4   8  -4    3.20   20.20   1
  -4  -8   4   18.00   12.30   1
   3   8  -4   -0.40   21.70   1
  -3  -8   4   -9.90   11.90   1
   2   8  -4   17.30   15.20   1
  -2  -8   4   11.60   15.20   1
   1   8  -4  -11.10   19.00   1
  -1  -8   4   -6.20   14.20   1
   0   8  -4   31.50   20.00   1
   0  -8   4   19.10   15.30   1
  -1   8  -4   19.30   19.20   1
   1  -8   4  -11.20   14.80   1
  -2   8  -4   48.70   17.70   1
   2  -8   4   16.20   14.60   1
  -3   8  -4    6.90   19.00   1
   3  -8   4    2.90   14.70   1
  -4   8  -4   -8.20   21.80   1
   4  -8   4   32.90   13.00   1
  -5   8  -4   -9.20   18.30   1
   5  -8   4   30.70   13.80   1
   3   8  -5    2.50   17.70   1
  -3  -8   5    3.30   21.40   1
   2   8  -5    7.80   23.00   1
  -2  -8   5   -4.40   15.90   1
   1   8  -5   16.00   18.40   1
  -1  -8   5   -7.20   11.90   1
   0   8  -5  -23.30   21.10   1
   0  -8   5   -8.70   14.40   1
  -1   8  -5   20.60   17.90   1
   1  -8   5  -10.00   15.40   1
  -2   8  -5  -14.50   21.00   1
   2  -8   5  -10.70   12.50   1
  -3   8  -5  -33.90   18.50   1
   3  -8   5   -5.30   15.50   1
   0   0   0    0.00    0.00
;
_shelx_res_checksum     21844
_shelx_res_file
;
TITL import in P c 21 n
REM  transformed to space group : Pna21
CELL   0.71073 16.2367  7.1047 11.4018   90.000   90.000   90.000
ZERR   4        0.0007  0.0002  0.0003    0.000    0.000    0.000
LATT   -1
SYMM   -X,-Y,1/2+Z
SYMM   1/2-X,1/2+Y,1/2+Z
SYMM   1/2+X,1/2-Y,+Z
SFAC  C    H    CL   N    O
UNIT  56   32   4    4    20
OMIT 0 0 2
FMAP   2
PLAN   20
SIZE     0.03   0.19   0.22
MPLA C8 C9 C10 C11 C12 C13
MPLA C1 C2 C3 C4 C5 C6
MPLA C1 C7 O1 O2 C8
MPLA C8 C9 C10 C11 C12 C13
MPLA C13 N1 O3 O4
EQIV $1 x-1/2, -y+1/2, z
HTAB C14 O4_$1
ACTA
BOND   $H
HTAB
CONF
L.S.  10
TEMP    20.00
WGHT    0.071900
FVAR       1.43405
CL1   3    0.225101    0.328424    0.138417    11.00000    0.09676    0.08379 =
         0.05282   -0.00487   -0.00949    0.00636
N1    4    0.317303    0.273843    0.745269    11.00000    0.05110    0.07578 =
         0.04844   -0.00128   -0.00267    0.00305
O1    5    0.202775    0.176537    0.385410    11.00000    0.07922    0.08029 =
         0.06177   -0.01721    0.01415   -0.01770
O2    5    0.270334    0.369204    0.510273    11.00000    0.05438    0.07515 =
         0.03630   -0.00262    0.00540   -0.00505
O3    5    0.373450    0.313072    0.681339    11.00000    0.04739    0.15582 =
         0.07367    0.02713    0.00051   -0.00578
O4    5    0.326799    0.192504    0.838583    11.00000    0.07567    0.14171 =
         0.05841    0.02825   -0.00461    0.02362
O5    5    0.048274    0.355290    0.971976    11.00000    0.09261    0.12810 =
         0.05616    0.00300    0.02699    0.00227
C1    1    0.329810    0.325000    0.325902    11.00000    0.06203    0.04962 =
         0.04132   -0.00244    0.00687    0.00388
C2    1    0.409027    0.345732    0.374440    11.00000    0.06488    0.06218 =
         0.05676   -0.00058    0.00723    0.00004
AFIX  43
H2    2    0.416337    0.337024    0.455157    11.00000   -1.20000
AFIX   0
C3    1    0.475687    0.378855    0.302755    11.00000    0.06708    0.07132 =
         0.08108   -0.00770    0.01345   -0.00491
AFIX  43
H3    2    0.527983    0.390757    0.335188    11.00000   -1.20000
AFIX   0
C4    1    0.465403    0.394377    0.183903    11.00000    0.08707    0.07239 =
         0.07662   -0.01469    0.03406   -0.02209
AFIX  43
H4    2    0.510885    0.416285    0.136241    11.00000   -1.20000
AFIX   0
C5    1    0.389126    0.378034    0.134706    11.00000    0.10470    0.06447 =
         0.05085   -0.00721    0.02831   -0.00822
AFIX  43
H5    2    0.382719    0.390728    0.054038    11.00000   -1.20000
AFIX   0
C6    1    0.320509    0.342164    0.205626    11.00000    0.07268    0.05355 =
         0.04991   -0.00652    0.00350    0.00409
C7    1    0.259755    0.278783    0.403755    11.00000    0.06075    0.05771 =
         0.04185   -0.00112    0.00376    0.00230
C8    1    0.210066    0.358058    0.595346    11.00000    0.04873    0.05054 =
         0.04304   -0.00213    0.00483   -0.00215
C9    1    0.129094    0.400272    0.570434    11.00000    0.05351    0.06657 =
         0.04678    0.00462   -0.00503    0.00599
AFIX  43
H9    2    0.113469    0.427641    0.493837    11.00000   -1.20000
AFIX   0
C10   1    0.071312    0.401984    0.658763    11.00000    0.04766    0.06159 =
         0.05997   -0.00353   -0.00381    0.00188
AFIX  43
H10   2    0.016610    0.428470    0.641085    11.00000   -1.20000
AFIX   0
C11   1    0.093735    0.364638    0.773924    11.00000    0.04841    0.05322 =
         0.05146   -0.00630    0.01010   -0.00340
C12   1    0.174404    0.320874    0.799837    11.00000    0.05418    0.05142 =
         0.04084    0.00092    0.00466   -0.00492
AFIX  43
H12   2    0.189735    0.293693    0.876581    11.00000   -1.20000
AFIX   0
C13   1    0.232571    0.317604    0.710823    11.00000    0.04418    0.05048 =
         0.04081   -0.00043   -0.00136   -0.00127
C14   1    0.031853    0.374766    0.868899    11.00000    0.06103    0.08240 =
         0.07573   -0.01130    0.02198   -0.01143
H14   2   -0.029180    0.423442    0.839628    11.00000    0.09791
HKLF 4
REM  import in P c 21 n
REM R1 =  0.0439 for    1762 Fo > 4sig(Fo)  and  0.0722 for all    2449 data
REM    194 parameters refined using      1 restraints
END
WGHT      0.0714      0.0000
REM Instructions for potential hydrogen bonds
HTAB C14 O4_$1
REM Highest difference peak  0.198,  deepest hole -0.187,  1-sigma level  0.041
Q1    1   0.3596  0.1678  0.6470  11.00000  0.05    0.19
Q2    1  -0.0448  0.5623  0.8041  11.00000  0.05    0.17
Q3    1   0.2230  0.3449  0.6634  11.00000  0.05    0.15
Q4    1   0.2276  0.3791  0.6996  11.00000  0.05    0.14
Q5    1   0.3581  0.3478  0.8413  11.00000  0.05    0.13
Q6    1   0.1853  0.3768  0.9391  11.00000  0.05    0.13
Q7    1   0.2777  0.5140  0.6366  11.00000  0.05    0.13
Q8    1   0.3570  0.3592  0.5549  11.00000  0.05    0.13
Q9    1   0.2001  0.4730  0.4149  11.00000  0.05    0.13
Q10   1   0.0857  0.3879  1.0845  11.00000  0.05    0.13
Q11   1   0.2197  0.1443  0.8915  11.00000  0.05    0.12
Q12   1   0.4015  0.3464  0.8695  11.00000  0.05    0.12
Q13   1  -0.0034  0.1259  0.9738  11.00000  0.05    0.12
Q14   1   0.5957  0.2212  0.2158  11.00000  0.05    0.12
Q15   1   0.1196  0.2946  0.7638  11.00000  0.05    0.11
Q16   1   0.4595  0.3436  0.7546  11.00000  0.05    0.11
Q17   1   0.4200  0.3561 -0.0568  11.00000  0.05    0.11
Q18   1   0.1436  0.3356  0.9415  11.00000  0.05    0.11
Q19   1   0.1820 -0.0107  0.3527  11.00000  0.05    0.11
Q20   1   0.2023  0.0846  0.7202  11.00000  0.05    0.11
;
_shelxl_version_number        2.013
data_global
_journal_date_recd_electronic     2013-10-03
_journal_date_accepted     2013-11-15
_journal_name_full     'Acta Crystallographica, Section E'
_journal_year     2013
_journal_volume     69
_journal_issue     12
_journal_page_first     o1806
_journal_page_last     o1806
_journal_paper_category     QO
_journal_paper_doi     10.1107/S1600536813031346
_journal_coeditor_code     LH5661
_publ_contact_author_name     'Dr Rodolfo Moreno-Fuquen'
_publ_contact_author_address
;
Departamento de Qu\'imica
Facultad de Ciencias
Universidad del Valle
Apartado 25360
Santiago de Cali
Colombia
;
_publ_contact_author_email     'rodimo26@yahoo.es'
_publ_contact_author_fax     '57 23 392440'
_publ_contact_author_phone     '57 23 393248'
_publ_section_title
;
4-Formyl-2-nitrophenyl 2-chlorobenzoate
;
loop_
    _publ_author_name
    _publ_author_address
    'Moreno-Fuquen, Rodolfo'
;    Departamento de Qu\'imica, Facultad de Ciencias,
     Universidad del Valle
     Apartado 25360, Santiago de Cali,
     Colombia
;
    'Hernandez, Geraldine'
;    Departamento de Qu\'imica, Facultad de Ciencias,
     Universidad del Valle
     Apartado 25360, Santiago de Cali,
     Colombia
;
    'Ellena, Javier'
;    Instituto de F\'isica de S\~ao Carlos, IFSC,
      Universidade de S\~ao Paulo, USP,
      S\~ao Carlos, SP,
      Brazil
;
    'De Simone, Carlos A.'
;    Instituto de F\'isica de S\~ao Carlos, IFSC,
      Universidade de S\~ao Paulo, USP,
      S\~ao Carlos, SP,
      Brazil
;
    'Tenorio, Juan C.'
;    Instituto de F\'isica de S\~ao Carlos, IFSC,
      Universidade de S\~ao Paulo, USP,
      S\~ao Carlos, SP,
      Brazil
;
_iucr_refine_instructions_details
;
TITL import in P c 21 n
REM  transformed to space group : Pna21
CELL   0.71073 16.2367  7.1047 11.4018   90.000   90.000   90.000
ZERR   4        0.0007  0.0002  0.0003    0.000    0.000    0.000
LATT   -1
SYMM   -X,-Y,1/2+Z
SYMM   1/2-X,1/2+Y,1/2+Z
SYMM   1/2+X,1/2-Y,+Z
SFAC  C    H    CL   N    O
UNIT  56   32   4    4    20
OMIT 0 0 2
FMAP   2
PLAN   20
SIZE     0.03   0.19   0.22
MPLA C8 C9 C10 C11 C12 C13
MPLA C1 C2 C3 C4 C5 C6
MPLA C1 C7 O1 O2 C8
MPLA C8 C9 C10 C11 C12 C13
MPLA C13 N1 O3 O4
EQIV $1 x-1/2, -y+1/2, z
HTAB C14 O4_$1
ACTA
BOND   $H
HTAB
CONF
L.S.  10
TEMP    20.00
WGHT    0.071900
FVAR       1.43405
CL1   3    0.225101    0.328424    0.138417    11.00000    0.09676    0.08379 =
         0.05282   -0.00487   -0.00949    0.00636
N1    4    0.317303    0.273843    0.745269    11.00000    0.05110    0.07578 =
         0.04844   -0.00128   -0.00267    0.00305
O1    5    0.202775    0.176537    0.385410    11.00000    0.07922    0.08029 =
         0.06177   -0.01721    0.01415   -0.01770
O2    5    0.270334    0.369204    0.510273    11.00000    0.05438    0.07515 =
         0.03630   -0.00262    0.00540   -0.00505
O3    5    0.373450    0.313072    0.681338    11.00000    0.04739    0.15582 =
         0.07367    0.02713    0.00051   -0.00578
O4    5    0.326799    0.192504    0.838583    11.00000    0.07567    0.14171 =
         0.05841    0.02825   -0.00461    0.02362
O5    5    0.048274    0.355290    0.971976    11.00000    0.09260    0.12810 =
         0.05616    0.00300    0.02699    0.00227
C1    1    0.329810    0.325000    0.325902    11.00000    0.06203    0.04962 =
         0.04132   -0.00244    0.00687    0.00388
C2    1    0.409027    0.345732    0.374440    11.00000    0.06488    0.06218 =
         0.05676   -0.00058    0.00723    0.00004
AFIX  43
H2    2    0.416337    0.337024    0.455157    11.00000   -1.20000
AFIX   0
C3    1    0.475687    0.378855    0.302755    11.00000    0.06708    0.07132 =
         0.08108   -0.00770    0.01345   -0.00491
AFIX  43
H3    2    0.527983    0.390757    0.335188    11.00000   -1.20000
AFIX   0
C4    1    0.465403    0.394377    0.183903    11.00000    0.08707    0.07239 =
         0.07662   -0.01469    0.03406   -0.02209
AFIX  43
H4    2    0.510885    0.416285    0.136242    11.00000   -1.20000
AFIX   0
C5    1    0.389126    0.378034    0.134706    11.00000    0.10470    0.06447 =
         0.05085   -0.00721    0.02831   -0.00822
AFIX  43
H5    2    0.382719    0.390728    0.054038    11.00000   -1.20000
AFIX   0
C6    1    0.320509    0.342164    0.205626    11.00000    0.07268    0.05355 =
         0.04991   -0.00652    0.00350    0.00409
C7    1    0.259755    0.278783    0.403755    11.00000    0.06075    0.05771 =
         0.04185   -0.00112    0.00376    0.00230
C8    1    0.210066    0.358058    0.595346    11.00000    0.04873    0.05054 =
         0.04304   -0.00213    0.00483   -0.00215
C9    1    0.129094    0.400272    0.570434    11.00000    0.05351    0.06657 =
         0.04678    0.00462   -0.00503    0.00599
AFIX  43
H9    2    0.113469    0.427641    0.493837    11.00000   -1.20000
AFIX   0
C10   1    0.071312    0.401984    0.658763    11.00000    0.04766    0.06159 =
         0.05997   -0.00353   -0.00381    0.00188
AFIX  43
H10   2    0.016610    0.428470    0.641085    11.00000   -1.20000
AFIX   0
C11   1    0.093735    0.364638    0.773924    11.00000    0.04841    0.05322 =
         0.05146   -0.00630    0.01010   -0.00340
C12   1    0.174404    0.320874    0.799837    11.00000    0.05418    0.05142 =
         0.04084    0.00092    0.00466   -0.00492
AFIX  43
H12   2    0.189735    0.293694    0.876581    11.00000   -1.20000
AFIX   0
C13   1    0.232571    0.317604    0.710823    11.00000    0.04418    0.05048 =
         0.04081   -0.00043   -0.00136   -0.00127
C14   1    0.031853    0.374766    0.868899    11.00000    0.06103    0.08240 =
         0.07573   -0.01130    0.02198   -0.01143
H14   2   -0.029180    0.423442    0.839628    11.00000    0.09791
HKLF 4
REM  import in P c 21 n
REM R1 =  0.0439 for    1762 Fo > 4sig(Fo)  and  0.0722 for all    2449 data
REM    194 parameters refined using      1 restraints
END
WGHT      0.0714      0.0000
REM Instructions for potential hydrogen bonds
EQIV $1 x-1/2, -y+1/2, z
HTAB C14 O4_$1
REM Highest difference peak  0.198,  deepest hole -0.187,  1-sigma level  0.041
Q1    1   0.3596  0.1678  0.6470  11.00000  0.05    0.19
Q2    1  -0.0448  0.5623  0.8041  11.00000  0.05    0.17
Q3    1   0.2230  0.3449  0.6634  11.00000  0.05    0.15
Q4    1   0.2276  0.3791  0.6996  11.00000  0.05    0.14
Q5    1   0.3581  0.3478  0.8413  11.00000  0.05    0.13
Q6    1   0.1853  0.3768  0.9391  11.00000  0.05    0.13
Q7    1   0.2777  0.5140  0.6366  11.00000  0.05    0.13
Q8    1   0.3570  0.3592  0.5549  11.00000  0.05    0.13
Q9    1   0.2001  0.4730  0.4149  11.00000  0.05    0.13
Q10   1   0.0857  0.3879  1.0845  11.00000  0.05    0.13
Q11   1   0.2197  0.1443  0.8915  11.00000  0.05    0.12
Q12   1   0.4015  0.3464  0.8695  11.00000  0.05    0.12
Q13   1  -0.0034  0.1259  0.9738  11.00000  0.05    0.12
Q14   1   0.5957  0.2212  0.2158  11.00000  0.05    0.12
Q15   1   0.1196  0.2946  0.7638  11.00000  0.05    0.11
Q16   1   0.4595  0.3436  0.7546  11.00000  0.05    0.11
Q17   1   0.4200  0.3561 -0.0568  11.00000  0.05    0.11
Q18   1   0.1436  0.3356  0.9415  11.00000  0.05    0.11
Q19   1   0.1820 -0.0107  0.3527  11.00000  0.05    0.11
Q20   1   0.2023  0.0846  0.7202  11.00000  0.05    0.11
;
