# Supplementary material for: 4-Formyl-2-nitro­phenyl 2-chloro­benzoate
Source: Acta Crystallogr Sect E Struct Rep Online. 2013 Nov 23;69(Pt 12):o1806. doi: 10.1107/S1600536813031346 (PMC3885061; doi:10.1107/S1600536813031346)
Supplement: Supplementary file 2 [file e-69-o1806-Isup2.hkl]

#
# h,k,l, Fc-squared, Fo-squared, sigma(Fo-squared), status flag
#
data_I
_shelx_title ' import in P c 21 n'
_shelx_refln_list_code          4
_shelx_F_calc_maximum      111.97
_exptl_crystal_F_000       624.00
_reflns_d_resolution_high  0.8112

loop_
 _space_group_symop_operation_xyz
 'x, y, z'
 '-x, -y, z+1/2'
 '-x+1/2, y+1/2, z+1/2'
 'x+1/2, -y+1/2, z'

_cell_length_a    16.2367
_cell_length_b     7.1047
_cell_length_c    11.4018
_cell_angle_alpha  90.000
_cell_angle_beta   90.000
_cell_angle_gamma  90.000

_shelx_F_squared_multiplier     1.000

loop_
 _refln_index_h
 _refln_index_k
 _refln_index_l
 _refln_F_squared_calc
 _refln_F_squared_meas
 _refln_F_squared_sigma
 _refln_observed_status
   0   0 -14         28.68         36.71        15.85 o
   2   0 -13         29.00         16.82         5.93 o
   4   0 -13         20.48          7.68         7.05 o
   6   0 -13         54.16         62.05        18.72 o
   0   1 -13         71.60         73.18         8.41 o
   1   1 -13         33.94         34.13         5.39 o
   2   1 -13         19.68         21.03         5.58 o
   3   1 -13          7.08          5.65         5.27 o
   4   1 -13          2.02          0.71        11.14 o
   5   1 -13         15.63          9.09         5.62 o
   6   1 -13          7.87          5.13         5.26 o
   7   1 -13         11.76          8.75        11.69 o
   1   2 -13         11.37          4.98         7.88 o
   2   2 -13          1.95         -3.63         8.61 o
   3   2 -13          0.38         -4.86         4.86 o
   4   2 -13          0.68         -3.61         5.43 o
   5   2 -13         25.87         12.59         9.58 o
   6   2 -13          4.41          4.19         8.61 o
   0   3 -13         21.37         24.26        10.02 o
   1   3 -13         30.34         33.77         7.00 o
   2   3 -13          8.17         -0.07         5.47 o
   3   3 -13         12.47         22.20         8.16 o
   0   0 -12        154.86        173.50        13.52 o
   2   0 -12         49.02         46.88         5.20 o
   4   0 -12         34.19         23.29         6.95 o
   6   0 -12         13.50         14.25         9.63 o
   8   0 -12          9.57        -12.16        12.16 o
  10   0 -12          7.15         13.86        10.75 o
   1   1 -12          6.67         10.91         3.63 o
   2   1 -12         54.62         55.13         4.73 o
   3   1 -12          3.92          9.56         4.16 o
   4   1 -12        127.00        134.27         9.34 o
   5   1 -12         19.95         19.98         5.29 o
   6   1 -12         99.32        108.51         9.94 o
   7   1 -12          3.76          2.15         5.88 o
   8   1 -12          5.04          7.11        17.09 o
   9   1 -12          0.26         -8.13         8.13 o
  10   1 -12         24.53         19.86         9.92 o
   0   2 -12         43.33         37.39         7.93 o
   1   2 -12         28.47         22.51         6.86 o
   2   2 -12         35.82         32.64         5.59 o
   3   2 -12          0.39         -0.81         4.43 o
   4   2 -12         39.55         37.51        19.33 o
   5   2 -12          2.77         11.29         6.11 o
   6   2 -12         15.88         21.17         5.63 o
   7   2 -12          0.30          2.56         5.48 o
   8   2 -12          0.60         14.51         5.64 o
   9   2 -12          5.46          6.18         6.50 o
   1   3 -12          0.48         -3.00         3.78 o
   2   3 -12         39.18         31.70         9.63 o
   3   3 -12          3.24         -5.93         5.93 o
   4   3 -12          8.83          1.89         4.53 o
   5   3 -12         22.02         19.23         4.57 o
   6   3 -12          0.58          0.72         6.90 o
   7   3 -12          5.36         11.34         6.34 o
   0   4 -12         18.65          8.70         6.32 o
   1   4 -12         41.87         35.29         5.66 o
   2   4 -12          2.98          3.67         9.24 o
   3   4 -12         21.92         31.95         9.17 o
   4   4 -12          7.71         -3.56         5.88 o
   5   4 -12         12.92          6.22         6.08 o
   2   0 -11         63.16         69.20         6.22 o
   4   0 -11         36.82         39.44         3.31 o
   6   0 -11        179.51        194.26        19.21 o
   8   0 -11         48.16         35.40        12.74 o
  10   0 -11         24.02         47.85        13.96 o
  12   0 -11         22.12         18.53        13.57 o
   0   1 -11        529.30        613.96        13.57 o
   1   1 -11        182.25        194.01         4.88 o
   2   1 -11        167.51        171.77         6.54 o
   3   1 -11         58.86         54.77         4.55 o
   4   1 -11        109.61        116.33         7.80 o
   5   1 -11         21.48         19.62         3.20 o
   6   1 -11         80.98         85.23         6.86 o
   7   1 -11         16.72          8.90         4.30 o
   8   1 -11         51.04         54.27         9.85 o
   9   1 -11          3.89         -4.52         7.54 o
  10   1 -11         12.12         13.35         6.98 o
  11   1 -11          5.70          8.31         8.28 o
  12   1 -11          7.62         -0.51         6.42 o
   1   2 -11         25.29         27.68         2.51 o
   2   2 -11         61.22         52.81         4.60 o
   3   2 -11         10.91          5.13         4.11 o
   4   2 -11         20.53         12.40         2.95 o
   5   2 -11         60.24         63.25         3.92 o
   6   2 -11         16.15         19.18         4.35 o
   7   2 -11         66.91         74.66         9.24 o
   8   2 -11         11.96         12.72         4.21 o
   9   2 -11         11.88          6.26         4.84 o
  10   2 -11          5.10          7.84         5.06 o
  11   2 -11          3.71          0.17         8.54 o
   0   3 -11         11.42          7.25         4.23 o
   1   3 -11        335.40        354.43        11.56 o
   2   3 -11         11.85          7.87         3.49 o
   3   3 -11         81.68         77.37         4.83 o
   4   3 -11          5.60          6.23         5.59 o
   5   3 -11         30.21         30.59         6.54 o
   6   3 -11          0.63          1.34         3.39 o
   7   3 -11         12.74         15.70         4.19 o
   8   3 -11          4.83          3.98         6.95 o
   9   3 -11          4.70          4.15         3.85 o
  10   3 -11          7.31          3.16         4.05 o
   1   4 -11         22.76         18.45         4.42 o
   2   4 -11          9.10          6.64         3.70 o
   3   4 -11         21.10          9.24         4.22 o
   4   4 -11          5.07          9.73         4.67 o
   5   4 -11         12.92          8.53         4.47 o
   6   4 -11         23.04         17.09         5.12 o
   7   4 -11         46.21         40.69         5.43 o
   8   4 -11         10.03         -2.25        11.50 o
   0   5 -11         78.09         55.58         8.27 o
   1   5 -11         28.89         24.22        10.97 o
   2   5 -11         19.20         16.78         4.91 o
   3   5 -11          9.48          1.57         4.90 o
   4   5 -11          8.55          2.94         5.71 o
   0   0 -10         15.61          1.12         4.81 o
   2   0 -10        776.69        901.10        16.24 o
   4   0 -10        264.69        293.61         6.22 o
   6   0 -10          8.11          6.90         1.99 o
   8   0 -10         48.07         42.99         5.20 o
  10   0 -10         12.73          9.58         5.11 o
  12   0 -10         60.14         57.62         9.63 o
  14   0 -10          3.11          1.36        11.28 o
   1   1 -10         82.14         80.18         2.59 o
   2   1 -10        121.97        134.49         3.31 o
   3   1 -10          0.50          1.70         1.38 o
   4   1 -10         50.22         49.20         2.63 o
   5   1 -10         52.49         50.71         2.52 o
   6   1 -10         24.59         22.74         2.04 o
   7   1 -10         11.65          7.24         2.03 o
   8   1 -10         53.51         61.34         3.70 o
   9   1 -10          8.40         11.77         3.58 o
  10   1 -10        150.80        154.26         9.31 o
  11   1 -10         12.29          8.34         5.56 o
  12   1 -10         46.62         54.88        12.42 o
  13   1 -10          4.69          6.28        11.79 o
   0   2 -10         45.91         44.64         4.13 o
   1   2 -10         82.01         74.45         2.99 o
   2   2 -10         63.50         63.76         2.49 o
   3   2 -10        584.27        671.33         9.65 o
   4   2 -10         27.64         20.99         3.21 o
   5   2 -10          3.78         -1.97         2.13 o
   6   2 -10         18.18         12.93         5.74 o
   7   2 -10         30.24         26.26         4.28 o
   8   2 -10          8.00          6.56         3.06 o
   9   2 -10          8.24          6.85         3.30 o
  10   2 -10         14.95         24.29         5.96 o
  11   2 -10          2.87          7.57         5.69 o
  12   2 -10          9.00         12.07         6.47 o
  13   2 -10          9.29         15.37         6.28 o
   1   3 -10         28.06         25.47         2.70 o
   2   3 -10         64.66         58.80         3.55 o
   3   3 -10          9.57          9.25         2.59 o
   4   3 -10          9.33         12.38         3.60 o
   5   3 -10         53.42         50.07         3.62 o
   6   3 -10         16.79         18.37         3.36 o
   7   3 -10         28.57         32.53         3.68 o
   8   3 -10         32.25         30.11         4.16 o
   9   3 -10         50.58         55.64         8.05 o
  10   3 -10         20.19         24.99        12.42 o
  11   3 -10         24.38         17.99         8.07 o
  12   3 -10          3.76         -5.06         5.06 o
   0   4 -10         38.00         41.19         5.79 o
   1   4 -10         98.58         95.01         5.13 o
   2   4 -10         94.03         95.90         5.37 o
   3   4 -10         82.10         81.24         6.27 o
   4   4 -10         15.10         13.43         3.89 o
   5   4 -10         13.47         18.98         3.60 o
   6   4 -10         38.76         37.91         4.96 o
   7   4 -10          1.96          4.11         6.76 o
   8   4 -10         20.12         18.48         8.49 o
   9   4 -10          1.28         -3.10         6.03 o
  10   4 -10          2.49         -5.54        11.09 o
   1   5 -10         22.76         25.54         6.83 o
   2   5 -10         12.07          2.37         7.15 o
   3   5 -10         11.15          6.62         5.59 o
   4   5 -10          0.76          5.86         5.06 o
   5   5 -10          1.62          0.53         4.85 o
   6   5 -10          2.10         -3.28        12.30 o
   7   5 -10          8.72          7.07         6.20 o
   8   5 -10          9.81          2.34         9.99 o
   0   6 -10         37.87         23.05         8.02 o
   1   6 -10          7.31          5.59         5.49 o
   2   6 -10         17.88          7.94         8.05 o
   3   6 -10          5.37          6.64         5.86 o
   2   0  -9        179.80        204.62         4.23 o
   4   0  -9       1886.88       2293.81        35.16 o
   6   0  -9        616.86        723.95        15.76 o
   8   0  -9         69.86         84.22         6.13 o
  10   0  -9         76.18         70.31         6.47 o
  12   0  -9         16.78         18.38         6.32 o
  14   0  -9         51.80         34.09         8.80 o
   0   1  -9        108.13        118.75         4.86 o
   1   1  -9         99.50        105.86         3.09 o
   2   1  -9        511.34        571.38        15.49 o
   3   1  -9        124.10        129.42         4.81 o
   4   1  -9        337.77        355.23         5.19 o
   5   1  -9        125.24        133.02         3.53 o
   6   1  -9        141.03        136.86         9.60 o
   7   1  -9        189.85        199.24        11.26 o
   8   1  -9        104.85        103.55         4.01 o
   9   1  -9         15.36         16.10         2.48 o
  10   1  -9         28.60         25.76         6.64 o
  11   1  -9          7.14         -0.71         3.07 o
  12   1  -9         20.35         20.20         4.57 o
  13   1  -9         14.54         13.94         4.88 o
  14   1  -9         28.25         24.85         4.94 o
  15   1  -9          1.67         -6.36         6.78 o
   1   2  -9         58.83         61.61         2.55 o
   2   2  -9         84.81         87.51         2.89 o
   3   2  -9        294.18        312.67        14.78 o
   4   2  -9        310.10        334.01        10.26 o
   5   2  -9        685.50        793.93        12.68 o
   6   2  -9        177.36        210.92         5.18 o
   7   2  -9        158.30        166.40         5.25 o
   8   2  -9         28.83         21.06         2.69 o
   9   2  -9         68.62         67.23         4.47 o
  10   2  -9         12.17         18.44         3.72 o
  11   2  -9         37.67         37.52         4.40 o
  12   2  -9          1.45         -3.11         4.98 o
  13   2  -9         25.62         14.88         5.88 o
  14   2  -9         14.73         17.02        11.96 o
   0   3  -9         27.56         34.57         3.40 o
   1   3  -9        201.22        230.47         5.41 o
   2   3  -9         54.98         66.37         2.91 o
   3   3  -9        134.19        129.52         3.72 o
   4   3  -9         74.43         79.31         4.04 o
   5   3  -9        138.18        126.88         4.50 o
   6   3  -9          3.21          5.95         3.70 o
   7   3  -9        227.87        229.17        10.19 o
   8   3  -9          3.45          4.09         2.80 o
   9   3  -9         16.32         16.50         3.62 o
  10   3  -9          3.70         -4.41        23.44 o
  11   3  -9          5.95          0.58         5.25 o
  12   3  -9          6.25          2.53         3.50 o
  13   3  -9         15.33         23.88        14.10 o
   1   4  -9         12.50          8.59         2.52 o
   2   4  -9         28.37         26.00         3.14 o
   3   4  -9        101.57         94.69         8.97 o
   4   4  -9        113.29        113.36         5.06 o
   5   4  -9        161.10        180.15        10.24 o
   6   4  -9         18.06         11.54         3.57 o
   7   4  -9         70.26         78.94         5.06 o
   8   4  -9         11.01         10.87         9.60 o
   9   4  -9         16.25         18.32         8.27 o
  10   4  -9         26.25         22.64        10.94 o
  11   4  -9          3.20          0.41        11.14 o
  12   4  -9          6.18          3.56         6.44 o
   0   5  -9         62.52         60.69         7.73 o
   1   5  -9         12.22          4.96         5.52 o
   2   5  -9         90.64         92.08         5.65 o
   3   5  -9          8.78         11.83         4.14 o
   4   5  -9         16.78         11.18         3.86 o
   5   5  -9         49.55         50.48         5.32 o
   6   5  -9         25.48         24.47         4.91 o
   7   5  -9         35.40         38.51         7.95 o
   8   5  -9          3.58         18.16         5.62 o
   9   5  -9          3.45          5.37         5.53 o
  10   5  -9          7.19          6.38         6.09 o
   1   6  -9         12.86         15.18         5.78 o
   2   6  -9         12.53          3.71        15.49 o
   3   6  -9          0.77         -1.77         4.79 o
   4   6  -9         49.64         38.41         6.42 o
   5   6  -9          9.60         11.05        10.07 o
   6   6  -9         38.41         35.28         6.15 o
   0   0  -8        499.63        539.51        11.77 o
   2   0  -8        600.96        688.07        11.33 o
   4   0  -8        571.97        625.82        12.59 o
   6   0  -8       1368.34       1547.39        30.20 o
   8   0  -8         78.09         76.10         5.35 o
  10   0  -8         63.67         72.11         6.32 o
  12   0  -8          0.93          1.31         4.91 o
  14   0  -8         23.37         20.86         6.47 o
  16   0  -8         23.09         18.96         6.42 o
   1   1  -8         26.22         22.25         1.72 o
   2   1  -8        163.11        174.81         4.25 o
   3   1  -8        111.63        105.96         2.30 o
   4   1  -8        322.94        354.80         6.29 o
   5   1  -8         65.34         62.96         2.43 o
   6   1  -8        144.21        161.12         8.39 o
   7   1  -8          1.29          2.10         1.73 o
   8   1  -8          4.08          5.34         2.04 o
   9   1  -8         20.20         13.13         2.58 o
  10   1  -8        286.41        286.38         8.67 o
  11   1  -8         58.54         50.51         4.40 o
  12   1  -8         34.32         26.14         3.85 o
  13   1  -8         11.27          5.14         3.77 o
  14   1  -8          4.71          1.73         5.22 o
  15   1  -8          3.12         -3.78         5.64 o
  16   1  -8          3.37          6.23         5.37 o
   0   2  -8        111.67        115.15         4.23 o
   1   2  -8        123.83        106.21         6.35 o
   2   2  -8        116.46        115.46         3.01 o
   3   2  -8         93.70         96.10         5.64 o
   4   2  -8        104.34        102.87         3.65 o
   5   2  -8        382.76        406.70         7.34 o
   6   2  -8         84.76         83.41         3.07 o
   7   2  -8        347.96        388.59         8.48 o
   8   2  -8         77.73         83.36         3.73 o
   9   2  -8         16.22         15.49         2.58 o
  10   2  -8          9.02          5.92         2.76 o
  11   2  -8         24.20         23.43         3.60 o
  12   2  -8         12.06         14.23         3.72 o
  13   2  -8         10.72          3.87         4.57 o
  14   2  -8          3.19         -4.14         5.21 o
  15   2  -8         12.55         11.89         7.32 o
   1   3  -8          6.73          5.28         1.92 o
   2   3  -8         13.68         19.55         3.53 o
   3   3  -8         49.17         54.66         4.57 o
   4   3  -8         33.52         34.53         2.39 o
   5   3  -8         23.54         21.11         2.15 o
   6   3  -8         98.84         97.98         3.61 o
   7   3  -8         11.77         13.78         2.55 o
   8   3  -8         68.30         71.68         6.39 o
   9   3  -8         16.67         14.27         2.70 o
  10   3  -8         24.60         22.62         3.15 o
  11   3  -8         83.62         72.60         8.44 o
  12   3  -8         30.41         29.72         4.73 o
  13   3  -8          1.54          5.81         4.35 o
  14   3  -8          4.88          4.77         6.75 o
   0   4  -8          9.30          6.22         3.40 o
   1   4  -8         14.67         12.39         2.65 o
   2   4  -8         15.06         16.50         5.79 o
   3   4  -8         20.82         26.08         2.63 o
   4   4  -8         28.26         28.74         2.50 o
   5   4  -8         78.55         82.72         4.24 o
   6   4  -8        226.23        238.42         7.77 o
   7   4  -8         53.09         51.68         3.94 o
   8   4  -8         24.49         20.98         4.30 o
   9   4  -8          9.24          4.18         5.11 o
  10   4  -8          3.84          7.44         3.57 o
  11   4  -8          1.06          1.12         4.11 o
  12   4  -8          7.14          6.53         5.47 o
  13   4  -8          3.74         -1.32         9.68 o
   1   5  -8          4.49         -1.71         3.33 o
   2   5  -8         27.70         33.35         3.68 o
   3   5  -8         25.40         28.95         4.84 o
   4   5  -8         47.59         51.00         6.76 o
   5   5  -8         35.79         37.28         8.34 o
   6   5  -8         43.55         37.59         5.11 o
   7   5  -8          1.51         -2.31         4.00 o
   8   5  -8          4.83         11.09         8.24 o
   9   5  -8         23.14         28.28         5.30 o
  10   5  -8          7.15         -1.08         5.13 o
  11   5  -8         16.30         17.16        11.45 o
   0   6  -8          9.32         19.50         6.66 o
   1   6  -8         12.65         22.41         6.20 o
   2   6  -8          0.46         -3.32         6.25 o
   3   6  -8         17.19         13.23        14.15 o
   4   6  -8         15.09         20.35         4.60 o
   5   6  -8          2.33         -0.26         4.35 o
   6   6  -8         46.62         44.24         5.96 o
   7   6  -8         13.25          9.39         5.14 o
   8   6  -8         12.42         12.60         5.75 o
   9   6  -8          3.00          5.61         5.06 o
   1   7  -8          1.19          2.36         5.83 o
   2   7  -8         16.29          1.29         6.32 o
   3   7  -8          0.85          8.51         6.03 o
   2   0  -7         29.72         30.44         1.60 o
   4   0  -7        338.45        350.40         7.78 o
   6   0  -7       1225.34       1361.54        27.47 o
   8   0  -7        568.99        579.29        16.53 o
  10   0  -7        830.37        946.66        26.16 o
  12   0  -7        304.27        363.05        16.87 o
  14   0  -7         28.66         22.22         5.15 o
  16   0  -7          8.86         -1.46         7.05 o
   0   1  -7       1183.15       1155.85        22.03 o
   1   1  -7         55.05         50.90         2.06 o
   2   1  -7        452.40        456.39         6.47 o
   3   1  -7         40.08         40.41         1.28 o
   4   1  -7        381.02        423.91         7.42 o
   5   1  -7         54.56         51.88         2.43 o
   6   1  -7        326.88        355.58         6.99 o
   7   1  -7        191.61        205.62         4.93 o
   8   1  -7        245.04        253.00         6.41 o
   9   1  -7        125.19        117.61         9.24 o
  10   1  -7         78.67         89.22         4.23 o
  11   1  -7         86.15         72.27         9.43 o
  12   1  -7         85.65         66.48         8.63 o
  13   1  -7         56.76         47.55         7.12 o
  14   1  -7         11.33          8.29         4.61 o
  15   1  -7          1.82         -2.86         5.06 o
  16   1  -7          9.53         14.56         8.88 o
  17   1  -7          2.17          6.27         7.36 o
   1   2  -7        126.40        132.78         3.07 o
   2   2  -7          6.24          5.31         3.62 o
   3   2  -7        361.21        391.40         6.76 o
   4   2  -7        131.93        122.03         3.24 o
   5   2  -7        853.32        960.54        17.77 o
   6   2  -7        153.00        157.12         4.07 o
   7   2  -7        284.77        319.57         6.64 o
   8   2  -7        131.91        128.44         4.11 o
   9   2  -7        557.41        630.35        12.53 o
  10   2  -7        107.13        102.77         4.57 o
  11   2  -7        235.69        246.73         7.64 o
  12   2  -7         67.09         66.43         5.01 o
  13   2  -7         29.24         34.60         5.23 o
  14   2  -7          7.58          1.31         4.47 o
  15   2  -7         24.66         20.47         7.06 o
  16   2  -7          1.48         -0.87         9.94 o
   0   3  -7         24.86         23.58         2.92 o
   1   3  -7        155.90        162.81         4.84 o
   2   3  -7        100.01        107.14         3.40 o
   3   3  -7        247.92        261.37         4.99 o
   4   3  -7         78.35         78.30         3.96 o
   5   3  -7        374.47        406.32        23.83 o
   6   3  -7         63.84         70.53         5.71 o
   7   3  -7        356.78        415.91        13.45 o
   8   3  -7         38.29         39.36         3.16 o
   9   3  -7        179.30        191.11         6.08 o
  10   3  -7          2.97          1.94         2.43 o
  11   3  -7         56.53         54.71         4.17 o
  12   3  -7         61.84         57.35         4.75 o
  13   3  -7         77.81         74.39         7.79 o
  14   3  -7          3.18         -5.32         5.32 o
  15   3  -7          6.20         11.75         7.56 o
   1   4  -7         29.85         27.04         2.82 o
   2   4  -7         16.53         15.01         2.39 o
   3   4  -7         90.33         85.73         4.86 o
   4   4  -7        166.98        174.36         4.83 o
   5   4  -7        163.24        189.15         5.91 o
   6   4  -7        113.31        116.03         6.44 o
   7   4  -7        232.46        277.22         7.34 o
   8   4  -7         47.15         44.21         3.89 o
   9   4  -7        106.24         95.95         5.05 o
  10   4  -7         42.38         45.95         4.30 o
  11   4  -7         42.29         41.07         5.41 o
  12   4  -7         24.67         18.39         5.05 o
  13   4  -7         21.53         24.84         5.88 o
  14   4  -7          3.97          7.13         5.06 o
   0   5  -7         14.26         14.15         4.08 o
   1   5  -7         39.96         42.30         3.43 o
   2   5  -7         11.86         10.70         2.86 o
   3   5  -7        128.45        132.70         5.35 o
   4   5  -7         53.03         46.50         5.76 o
   5   5  -7        173.51        183.79         6.26 o
   6   5  -7         18.66         22.36         3.56 o
   7   5  -7         64.13         68.94         5.23 o
   8   5  -7         11.75          5.29         4.04 o
   9   5  -7         27.99         25.41         4.60 o
  10   5  -7          0.78          0.43         3.94 o
  11   5  -7          8.07          9.38         4.09 o
  12   5  -7         30.99         18.00        14.25 o
  13   5  -7          2.46         -0.81        10.26 o
   1   6  -7          1.01         -4.43         6.83 o
   2   6  -7          9.09          5.98         4.53 o
   3   6  -7         23.08         24.76         5.07 o
   4   6  -7         34.53         39.55         7.03 o
   5   6  -7          9.30          1.20         5.21 o
   6   6  -7         58.37         62.74         6.02 o
   7   6  -7          4.23          4.47         4.58 o
   8   6  -7         36.74         35.10         5.67 o
   9   6  -7          0.67         -4.94         4.94 o
  10   6  -7          5.05         10.71         7.06 o
   0   7  -7          7.50         13.76         8.27 o
   1   7  -7          6.37         -4.15         6.07 o
   2   7  -7         14.70         20.98         6.57 o
   3   7  -7          1.81          5.04         7.13 o
   4   7  -7         38.40         31.24         7.21 o
   5   7  -7          1.78          0.96         5.26 o
   6   7  -7         33.82         33.62         6.40 o
   0   0  -6       2574.32       2873.59        58.35 o
   2   0  -6        147.27        172.14         3.79 o
   4   0  -6         87.37         75.13         2.53 o
   6   0  -6        100.98        106.20         3.99 o
   8   0  -6         11.70         10.94         3.40 o
  10   0  -6        111.45        119.96         9.09 o
  12   0  -6          8.27          5.79         5.20 o
  14   0  -6          4.32         10.60         7.83 o
  16   0  -6         17.90         14.49         6.18 o
  18   0  -6         40.75         51.16        17.12 o
   1   1  -6        172.48        195.36         3.75 o
   2   1  -6       1052.79       1225.57        15.21 o
   3   1  -6        278.13        315.31         8.51 o
   4   1  -6        158.88        173.88        10.84 o
   5   1  -6        112.15        103.66         5.47 o
   6   1  -6        287.31        309.24         6.20 o
   7   1  -6        381.64        408.41        13.59 o
   8   1  -6        114.95        117.63         4.13 o
   9   1  -6         97.28         99.91         4.08 o
  10   1  -6         48.79         50.64         3.12 o
  11   1  -6         24.10         23.38         3.55 o
  12   1  -6         20.42         20.64         3.36 o
  13   1  -6         17.17         10.19         5.49 o
  14   1  -6         29.04         23.25         5.84 o
  15   1  -6          7.00          0.47         4.09 o
  16   1  -6         15.47         13.94         6.25 o
  17   1  -6          1.05         -1.50        10.26 o
   0   2  -6         72.78         88.79         3.89 o
   1   2  -6        669.43        684.24        10.25 o
   2   2  -6         15.14         16.55         1.39 o
   3   2  -6         48.01         44.49         2.53 o
   4   2  -6        159.56        157.82         3.59 o
   5   2  -6        542.30        604.46        10.10 o
   6   2  -6         51.17         51.74         3.77 o
   7   2  -6          6.28          4.29         1.84 o
   8   2  -6         13.15          9.91         3.19 o
   9   2  -6         92.87         97.61         6.37 o
  10   2  -6          5.56          2.81         2.43 o
  11   2  -6         16.27         19.65         5.01 o
  12   2  -6          7.90          5.62         2.92 o
  13   2  -6          5.38         13.65         4.06 o
  14   2  -6          4.35          0.97         3.52 o
  15   2  -6          4.68         22.10         8.37 o
  16   2  -6          7.39          7.30         7.85 o
  17   2  -6         10.23         12.93         9.61 o
   1   3  -6        293.49        321.27         6.58 o
   2   3  -6         52.75         56.65         2.84 o
   3   3  -6        539.60        622.77        19.55 o
   4   3  -6        120.82        137.10         6.52 o
   5   3  -6        298.32        298.57         6.64 o
   6   3  -6         78.53         80.17         3.24 o
   7   3  -6        390.82        427.81         8.78 o
   8   3  -6         73.33         77.12         3.85 o
   9   3  -6         74.41         81.13         5.66 o
  10   3  -6         65.94         67.91         5.76 o
  11   3  -6          2.43          2.63         2.87 o
  12   3  -6          6.10         11.01        11.45 o
  13   3  -6          5.82          2.37         6.98 o
  14   3  -6          2.37          6.11         5.57 o
  15   3  -6          3.17          6.79         8.71 o
  16   3  -6          5.18         15.04        12.25 o
   0   4  -6        355.28        384.39        11.86 o
   1   4  -6        165.14        153.14         6.49 o
   2   4  -6         14.33         16.05         2.34 o
   3   4  -6         95.31        102.99         4.25 o
   4   4  -6        144.51        153.33        10.67 o
   5   4  -6         23.25         22.85         3.04 o
   6   4  -6         29.38         29.82         2.90 o
   7   4  -6         42.75         49.93         5.40 o
   8   4  -6          4.76          9.41         2.90 o
   9   4  -6         14.27         14.49         2.91 o
  10   4  -6         26.18         28.32         3.48 o
  11   4  -6         21.97         28.25         4.78 o
  12   4  -6         23.95         24.94         5.32 o
  13   4  -6         13.44         11.07         5.58 o
  14   4  -6         13.45         17.27         6.84 o
  15   4  -6          1.39          6.18        14.54 o
   1   5  -6         45.50         39.21         3.29 o
   2   5  -6        129.78        141.62         6.49 o
   3   5  -6         89.37         92.07         4.49 o
   4   5  -6         58.57         64.32         3.59 o
   5   5  -6         73.80         67.84         5.93 o
   6   5  -6         28.70         27.14         5.01 o
   7   5  -6         11.78         12.74         3.22 o
   8   5  -6         51.22         55.09         4.29 o
   9   5  -6         25.46         27.47         3.92 o
  10   5  -6          0.92         -0.35         3.26 o
  11   5  -6          5.45          6.69         3.41 o
  12   5  -6          5.42         -0.99         6.08 o
  13   5  -6          8.42          5.13         6.47 o
  14   5  -6          7.92         11.23         9.58 o
   0   6  -6         46.68         58.50         6.66 o
   1   6  -6          6.41          8.47         3.54 o
   2   6  -6         66.45         74.85         6.39 o
   3   6  -6          5.84          6.59         4.39 o
   4   6  -6          8.74         13.87         3.99 o
   5   6  -6         27.43         29.06         6.49 o
   6   6  -6         12.98         14.99         4.35 o
   7   6  -6         29.22         28.91         4.82 o
   8   6  -6          3.32          5.86         4.05 o
   9   6  -6          7.71         18.64         5.25 o
  10   6  -6          4.47          4.43         4.16 o
  11   6  -6          6.79         -2.79         6.22 o
   1   7  -6          9.85          2.59         5.96 o
   2   7  -6         13.97         22.63         5.76 o
   3   7  -6         16.85         23.20         6.81 o
   4   7  -6          2.54          2.72         6.26 o
   5   7  -6          5.34          8.72         6.40 o
   6   7  -6          0.12         -4.18         5.95 o
   7   7  -6         16.37          5.91         5.19 o
   8   7  -6          3.88          5.47         5.05 o
   2   0  -5       1705.97       1812.17        30.15 o
   4   0  -5       1019.31       1093.85        19.45 o
   6   0  -5        132.32        136.11         5.06 o
   8   0  -5        179.03        167.57         8.36 o
  10   0  -5        500.27        518.60        21.20 o
  12   0  -5        171.76        179.29        11.67 o
  14   0  -5         96.19        109.70        10.84 o
  16   0  -5         17.23          9.97        11.77 o
  18   0  -5          1.15         -9.58         9.58 o
   0   1  -5       3956.87       4186.26        66.62 o
   1   1  -5       1511.78       1487.51        16.21 o
   2   1  -5       1095.89       1113.49        20.35 o
   3   1  -5        469.62        439.67         7.41 o
   4   1  -5        560.85        576.19         9.45 o
   5   1  -5         83.96         97.09         2.89 o
   6   1  -5        404.36        430.60        19.91 o
   7   1  -5        124.25        125.84         3.88 o
   8   1  -5        684.29        739.80        14.37 o
   9   1  -5        100.72         98.79         5.32 o
  10   1  -5        162.49        165.43         5.18 o
  11   1  -5          5.73          2.43         2.63 o
  12   1  -5         25.53         28.80         6.01 o
  13   1  -5          2.30         -1.37         2.88 o
  14   1  -5          5.46          4.61         3.85 o
  15   1  -5          1.18         -3.87         3.99 o
  16   1  -5         18.50         17.11         4.93 o
  17   1  -5         17.76         28.23         9.22 o
  18   1  -5          7.14          6.27        12.40 o
   1   2  -5        451.38        470.82         7.83 o
   2   2  -5        218.21        236.59         4.26 o
   3   2  -5        207.12        237.66         4.01 o
   4   2  -5         20.10         16.22         1.41 o
   5   2  -5         46.15         38.89         1.94 o
   6   2  -5        103.46        103.52         3.16 o
   7   2  -5        175.12        172.82         4.37 o
   8   2  -5        118.38        117.48         3.73 o
   9   2  -5        245.35        253.71         6.22 o
  10   2  -5        132.02        122.53         9.17 o
  11   2  -5        263.99        288.03         7.99 o
  12   2  -5        102.00         93.77         4.57 o
  13   2  -5         19.61         14.91         3.37 o
  14   2  -5         41.16         47.53         4.79 o
  15   2  -5          2.51         -5.92         5.92 o
  16   2  -5          4.91         -0.22         8.39 o
  17   2  -5          2.74          8.84         6.39 o
  18   2  -5          1.93          6.07         9.88 o
   0   3  -5         36.63         35.94         2.82 o
   1   3  -5       1921.61       2122.07        29.79 o
   2   3  -5         54.79         56.06         6.08 o
   3   3  -5        551.73        558.80         9.25 o
   4   3  -5        262.23        279.63         5.31 o
   5   3  -5        176.38        176.39         4.56 o
   6   3  -5         34.13         30.46         2.92 o
   7   3  -5         83.26         84.92         3.32 o
   8   3  -5        160.97        169.53         5.10 o
   9   3  -5        163.93        170.52         5.10 o
  10   3  -5         22.78         22.08         8.92 o
  11   3  -5          5.16          5.50         3.28 o
  12   3  -5         25.57         28.12         8.27 o
  13   3  -5         34.62         28.27         5.47 o
  14   3  -5          2.86         -1.66         4.81 o
  15   3  -5          3.92         -3.42         8.39 o
  16   3  -5          1.93          9.04         7.76 o
  17   3  -5         22.77          5.93         8.90 o
   1   4  -5         19.66         19.28         3.79 o
   2   4  -5         66.76         67.00         4.86 o
   3   4  -5         74.69         70.07         3.03 o
   4   4  -5        105.60        103.47         3.67 o
   5   4  -5         30.53         29.95         2.92 o
   6   4  -5         11.65         12.81         2.47 o
   7   4  -5        212.38        237.23        11.45 o
   8   4  -5         70.86         66.89         3.49 o
   9   4  -5        235.42        240.93         6.93 o
  10   4  -5         73.17         73.68         6.32 o
  11   4  -5        156.25        168.52         8.21 o
  12   4  -5         10.59         12.88         4.71 o
  13   4  -5         37.81         52.05         6.76 o
  14   4  -5          5.01          5.00         5.20 o
  15   4  -5          0.54         -6.15         6.15 o
  16   4  -5          0.05         10.16         7.44 o
   0   5  -5        344.64        359.11        12.25 o
   1   5  -5         65.51         66.09         3.79 o
   2   5  -5         50.05         41.24         3.45 o
   3   5  -5         63.08         63.73        13.69 o
   4   5  -5        105.85         88.80         4.21 o
   5   5  -5         27.87         28.62         2.82 o
   6   5  -5        145.97        153.34        10.97 o
   7   5  -5         30.40         27.03         4.04 o
   8   5  -5        157.15        180.96         8.39 o
   9   5  -5          7.53         11.33         5.08 o
  10   5  -5         80.23         77.48         4.95 o
  11   5  -5         24.47         22.61         4.72 o
  12   5  -5          0.66          6.22         5.03 o
  13   5  -5         13.86         13.92         6.45 o
  14   5  -5          2.16         12.20         7.41 o
   1   6  -5          3.89          6.64         3.42 o
   2   6  -5         14.23         19.46         3.95 o
   3   6  -5         21.53         22.17         4.11 o
   4   6  -5          9.71          8.87         5.59 o
   5   6  -5          4.62          3.60         3.17 o
   6   6  -5         87.95         98.17        12.35 o
   7   6  -5         27.55         20.93         4.11 o
   8   6  -5         28.18         21.24         3.98 o
   9   6  -5         72.75         74.03         5.32 o
  10   6  -5          7.97          4.96         4.26 o
  11   6  -5         28.05         17.36        13.54 o
  12   6  -5          5.72         -2.88         4.80 o
   0   7  -5         21.55         17.89         6.90 o
   1   7  -5          8.49         10.53         3.97 o
   2   7  -5         17.58         13.18        11.45 o
   3   7  -5         14.84         11.33         5.06 o
   4   7  -5         30.07         33.96         6.23 o
   5   7  -5         15.46          1.03         5.68 o
   6   7  -5         15.85          7.89         7.08 o
   7   7  -5         19.24         19.91        14.44 o
   8   7  -5         16.57         10.29         4.90 o
   9   7  -5         26.93         25.12         5.87 o
   1   8  -5          1.31          8.91         6.24 o
   2   8  -5          0.82         -1.88         7.54 o
   3   8  -5          0.23         -7.44         8.85 o
   0   0  -4       5953.06       5919.85       113.98 o
   2   0  -4        891.11        816.68        14.34 o
   4   0  -4        945.92       1021.74        19.30 o
   6   0  -4       1903.66       2155.81        44.01 o
   8   0  -4        124.22        149.53         7.73 o
  10   0  -4        191.80        195.72        11.09 o
  12   0  -4        191.77        209.48        10.80 o
  14   0  -4         70.67         73.23         9.48 o
  16   0  -4         31.56         45.37        12.74 o
  18   0  -4          1.44         21.74        13.62 o
   1   1  -4        137.45        132.18         5.01 o
   2   1  -4        193.49        179.85         5.23 o
   3   1  -4        803.64        771.23        11.66 o
   4   1  -4       2811.78       2867.65        38.52 o
   5   1  -4       1134.89       1219.23        18.10 o
   6   1  -4       3702.53       4076.48        54.65 o
   7   1  -4        215.20        210.79         5.10 o
   8   1  -4        314.31        326.06         6.96 o
   9   1  -4         48.26         43.79         2.65 o
  10   1  -4        330.89        375.90        12.30 o
  11   1  -4        145.12        153.08         5.48 o
  12   1  -4        100.30         90.43         4.76 o
  13   1  -4         89.46         91.70         4.80 o
  14   1  -4         73.14         73.08         6.59 o
  15   1  -4          5.92         -2.43         3.28 o
  16   1  -4         15.72          5.46         4.11 o
  17   1  -4          2.85         -2.72         8.00 o
  18   1  -4          3.30          0.73        15.93 o
  19   1  -4          6.99          2.59         9.55 o
   0   2  -4        771.13        794.41        16.92 o
   1   2  -4         87.24         70.40         2.72 o
   2   2  -4        879.11        896.02        13.00 o
   3   2  -4         82.81         80.31         4.01 o
   4   2  -4        247.05        256.86         4.79 o
   5   2  -4        460.80        502.74         9.43 o
   6   2  -4        412.58        451.47         9.58 o
   7   2  -4        276.12        270.01         5.39 o
   8   2  -4        388.10        405.65         8.00 o
   9   2  -4         38.08         29.25         2.32 o
  10   2  -4          3.45          5.00         2.63 o
  11   2  -4         60.26         56.55         3.37 o
  12   2  -4         69.64         66.37         3.74 o
  13   2  -4         24.81         22.73         4.72 o
  14   2  -4         14.01         18.10         3.71 o
  15   2  -4         36.12         33.54         9.31 o
  16   2  -4         13.86          4.91         6.08 o
  17   2  -4          1.02          5.98         8.78 o
  18   2  -4          2.55          1.54         9.60 o
   1   3  -4        157.82        161.57         4.16 o
   2   3  -4         52.90         55.81         2.28 o
   3   3  -4        689.64        715.73        11.28 o
   4   3  -4         39.96         38.00         2.12 o
   5   3  -4       1020.29       1127.96        17.09 o
   6   3  -4         69.61         69.23         2.90 o
   7   3  -4        143.84        123.95         3.77 o
   8   3  -4          8.30         11.70         2.03 o
   9   3  -4         66.10         61.34         4.52 o
  10   3  -4         90.45         89.69         7.05 o
  11   3  -4        249.99        277.60         8.87 o
  12   3  -4         68.77         77.00         7.37 o
  13   3  -4         70.39         74.51         6.02 o
  14   3  -4         22.65         22.98         5.69 o
  15   3  -4         11.98         22.75         8.57 o
  16   3  -4          0.03          6.18         6.48 o
  17   3  -4          4.99          8.10        17.02 o
   0   4  -4        146.73        154.63         6.47 o
   1   4  -4        140.97        139.56         4.13 o
   2   4  -4         50.94         53.23         2.64 o
   3   4  -4        131.14        128.15         4.16 o
   4   4  -4          7.90          6.74         2.01 o
   5   4  -4        120.68        119.86         4.81 o
   6   4  -4          8.78          4.32         3.16 o
   7   4  -4        320.93        336.43         7.42 o
   8   4  -4         87.91         90.44         7.08 o
   9   4  -4        121.62        122.93         8.07 o
  10   4  -4         53.59         54.15         3.03 o
  11   4  -4          4.61          4.62         7.34 o
  12   4  -4         23.05         27.00         4.54 o
  13   4  -4         10.90         15.96         5.34 o
  14   4  -4          1.51         -3.35        12.55 o
  15   4  -4         14.35          6.20         7.32 o
  16   4  -4          0.54         -4.40         6.42 o
   1   5  -4          1.83          0.76         2.51 o
   2   5  -4         19.07         20.06         5.93 o
   3   5  -4         17.73         15.15         3.21 o
   4   5  -4        189.40        181.94         5.91 o
   5   5  -4          3.92          3.54         2.23 o
   6   5  -4        239.92        242.92        12.96 o
   7   5  -4          0.42         -0.51         2.89 o
   8   5  -4         26.55         30.10         3.02 o
   9   5  -4         28.89         29.58         3.25 o
  10   5  -4        167.62        206.46        11.31 o
  11   5  -4         27.25         27.36         4.29 o
  12   5  -4         70.01         87.19         7.58 o
  13   5  -4          2.85          4.63         5.59 o
  14   5  -4          2.87          4.53         5.41 o
  15   5  -4          1.39          0.24         8.36 o
   0   6  -4         55.56         53.34         5.35 o
   1   6  -4         38.63         32.46         3.61 o
   2   6  -4         93.60        102.26         5.18 o
   3   6  -4         32.93         28.85         3.59 o
   4   6  -4         27.34         27.73         3.56 o
   5   6  -4         27.16         29.50         6.64 o
   6   6  -4          8.66          7.58         3.40 o
   7   6  -4         57.84         72.31        12.76 o
   8   6  -4         32.75         37.39         4.36 o
   9   6  -4         16.81         19.68         7.15 o
  10   6  -4         15.56         15.38         3.76 o
  11   6  -4         12.62         14.48         5.84 o
  12   6  -4         19.59         22.55         6.12 o
  13   6  -4          0.76         -2.29         7.12 o
   1   7  -4          7.79          2.89         4.78 o
   2   7  -4          3.17         -3.28         4.39 o
   3   7  -4          5.33          9.57         5.10 o
   4   7  -4         11.58          6.61         4.32 o
   5   7  -4         45.42         36.92         7.22 o
   6   7  -4          1.51         -6.13         6.13 o
   7   7  -4          7.32         18.62         6.49 o
   8   7  -4         16.48         20.05         6.39 o
   9   7  -4          4.86         -5.25         5.39 o
  10   7  -4         20.27         14.20         8.90 o
   0   8  -4          5.56         15.32         9.73 o
   1   8  -4          2.88          1.95         7.39 o
   2   8  -4          5.01         15.47         7.63 o
   3   8  -4          1.82          1.70         6.95 o
   4   8  -4          8.01         -1.11         7.20 o
   5   8  -4          2.66          2.40         6.86 o
   2   0  -3        536.50        486.95         8.95 o
   4   0  -3       1230.14       1282.33        29.27 o
   6   0  -3       2250.24       2401.71        64.48 o
   8   0  -3        214.28        221.10         9.63 o
  10   0  -3        321.66        317.77        13.91 o
  12   0  -3         61.93         69.68         7.93 o
  14   0  -3        211.06        224.12        11.91 o
  16   0  -3         16.45         -1.75         7.34 o
  18   0  -3          0.42         -1.80         9.34 o
   0   1  -3       4609.94       4286.04        65.84 o
   1   1  -3        695.02        679.35         9.03 o
   2   1  -3       6881.52       6589.95        84.17 o
   3   1  -3       1332.32       1342.67        18.10 o
   4   1  -3        727.34        684.64         9.89 o
   5   1  -3        108.44         85.84         2.32 o
   6   1  -3        855.70        960.39        28.86 o
   7   1  -3        929.79       1036.19        16.27 o
   8   1  -3         33.31         32.55         4.47 o
   9   1  -3         77.12         78.78         3.13 o
  10   1  -3         84.03         89.24         4.45 o
  11   1  -3        165.00        166.63         6.39 o
  12   1  -3        166.66        175.58         7.56 o
  13   1  -3         54.91         54.47         4.54 o
  14   1  -3         34.88         32.44         4.32 o
  15   1  -3          0.53          3.58         5.79 o
  16   1  -3         46.26         50.55         6.39 o
  17   1  -3         21.19         15.73         7.63 o
  18   1  -3         11.21          4.85         7.84 o
  19   1  -3          1.00          3.85         7.57 o
   1   2  -3        626.42        639.08         9.11 o
   2   2  -3        247.10        248.26         4.45 o
   3   2  -3       1525.68       1447.42        19.53 o
   4   2  -3        114.85        113.77         3.03 o
   5   2  -3        437.18        433.55         7.12 o
   6   2  -3         15.23         13.31         3.72 o
   7   2  -3        265.48        279.09         5.46 o
   8   2  -3         76.51         63.06         2.69 o
   9   2  -3         46.77         46.77         3.14 o
  10   2  -3         68.15         66.24         2.97 o
  11   2  -3         91.89        103.14         4.00 o
  12   2  -3         26.74         24.43         2.69 o
  13   2  -3        141.28        163.68         5.62 o
  14   2  -3          2.85          0.15         2.27 o
  15   2  -3        127.97        129.22        11.53 o
  16   2  -3          0.52          4.55         9.00 o
  17   2  -3         19.17          6.85         8.06 o
  18   2  -3          2.25          0.40         7.50 o
  19   2  -3          2.49          6.56         9.82 o
   0   3  -3       1568.57       1677.76        33.36 o
   1   3  -3        727.00        762.73        11.29 o
   2   3  -3        309.08        296.66         5.39 o
   3   3  -3       1315.46       1287.75        17.60 o
   4   3  -3        291.68        303.36         9.14 o
   5   3  -3        301.81        296.39         9.58 o
   6   3  -3         68.89         66.14         3.31 o
   7   3  -3        829.75        960.05        15.42 o
   8   3  -3        203.34        218.08        10.11 o
   9   3  -3         11.13          7.89         2.83 o
  10   3  -3         20.21         20.00         3.11 o
  11   3  -3        162.01        158.36         6.04 o
  12   3  -3         42.42         38.17         4.06 o
  13   3  -3         72.18         69.95        27.69 o
  14   3  -3         35.45         33.16        15.90 o
  15   3  -3          9.29         10.07         6.05 o
  16   3  -3          8.08         13.56         7.48 o
  17   3  -3          9.53         17.35         8.14 o
  18   3  -3          3.11         -3.68        10.13 o
   1   4  -3        364.23        397.34        13.66 o
   2   4  -3         25.85         26.10         2.30 o
   3   4  -3        647.09        643.68        11.33 o
   4   4  -3        115.79        113.46         3.82 o
   5   4  -3        130.37        135.63         6.76 o
   6   4  -3        159.61        160.00         5.18 o
   7   4  -3         57.88         67.95         3.17 o
   8   4  -3         35.92         30.82         2.43 o
   9   4  -3          8.60          6.16         1.98 o
  10   4  -3         15.66         14.10         3.99 o
  11   4  -3         21.76         22.50         3.73 o
  12   4  -3         26.82         31.95         9.70 o
  13   4  -3         28.49         29.97        11.16 o
  14   4  -3         55.59         43.44         6.04 o
  15   4  -3         11.70          6.66         4.57 o
  16   4  -3         11.47          8.00         5.97 o
  17   4  -3         12.60          8.24         7.67 o
   0   5  -3        134.10        147.34         6.86 o
   1   5  -3        225.74        251.06         6.15 o
   2   5  -3        196.17        207.35         5.53 o
   3   5  -3         73.67         72.85         4.79 o
   4   5  -3         89.52         91.80         3.66 o
   5   5  -3         65.48         64.12         5.79 o
   6   5  -3        124.18        144.87         5.59 o
   7   5  -3         11.17          6.67         3.13 o
   8   5  -3         30.35         34.79         3.06 o
   9   5  -3        130.08        127.53         7.44 o
  10   5  -3          7.59          2.47         3.19 o
  11   5  -3          0.45          8.98         4.30 o
  12   5  -3          9.01         17.33         4.78 o
  13   5  -3         12.72         11.69         5.07 o
  14   5  -3          6.48          8.02         6.68 o
  15   5  -3          6.10          0.28         7.39 o
   1   6  -3         13.77         11.75         3.70 o
   2   6  -3        113.46        119.32         5.24 o
   3   6  -3         83.10         79.05         5.84 o
   4   6  -3        118.56        126.03         6.95 o
   5   6  -3         19.68         18.77         3.18 o
   6   6  -3         18.11         14.13         3.55 o
   7   6  -3         17.23         16.97         4.30 o
   8   6  -3          9.33          8.01         4.46 o
   9   6  -3          5.43          1.57         4.94 o
  10   6  -3          4.35         -4.14         5.88 o
  11   6  -3         16.16         21.56         7.42 o
  12   6  -3          3.29         -2.65         6.22 o
  13   6  -3          0.69         -4.96         5.59 o
   0   7  -3         56.25         41.67         7.73 o
   1   7  -3         42.69         33.81         4.49 o
   2   7  -3         12.96         13.17         5.02 o
   3   7  -3         55.58         44.79         7.71 o
   4   7  -3         17.12         19.64         6.81 o
   5   7  -3          5.37          4.09         5.98 o
   6   7  -3          1.29          2.57         4.33 o
   7   7  -3         27.84         24.83         5.86 o
   8   7  -3         11.67         10.57         8.29 o
   9   7  -3          1.24         -5.44         5.44 o
  10   7  -3          0.89         -1.76         6.60 o
  11   7  -3          1.09          6.56         6.32 o
   1   8  -3          8.69          0.64         5.76 o
   2   8  -3         13.37         11.97         6.53 o
   3   8  -3         11.50          4.24         6.05 o
   4   8  -3         29.65         33.05         6.53 o
   5   8  -3          2.23          4.25         6.06 o
   6   8  -3          8.24         13.20         6.02 o
   2   0  -2       1560.86       1524.49        27.18 o
   4   0  -2        845.76        854.22        19.84 o
   6   0  -2       5146.08       5275.64       128.81 o
   8   0  -2       2115.23       2304.95        61.76 o
  10   0  -2        199.26        192.42         9.97 o
  12   0  -2        744.17        782.60        28.50 o
  14   0  -2        572.07        717.92        25.97 o
  16   0  -2         20.23         14.69        10.60 o
  18   0  -2         18.11         28.06        13.91 o
   1   1  -2        814.51        747.90         9.54 o
   2   1  -2       2056.53       1891.62        22.65 o
   3   1  -2        692.82        705.99        18.70 o
   4   1  -2        954.51        896.82        12.77 o
   5   1  -2        188.60        156.72        18.06 o
   6   1  -2        597.52        546.01        12.08 o
   7   1  -2       1455.62       1513.22        23.86 o
   8   1  -2       2435.82       2729.03        43.75 o
   9   1  -2        468.75        516.53        11.55 o
  10   1  -2         86.84         78.17         4.86 o
  11   1  -2         39.65         34.53         3.34 o
  12   1  -2        635.95        691.35        16.92 o
  13   1  -2        352.63        417.11        12.92 o
  14   1  -2        534.79        619.20        25.70 o
  15   1  -2         45.26         39.30         5.66 o
  16   1  -2         14.64          9.24         5.81 o
  17   1  -2          3.35          8.24         6.36 o
  18   1  -2          7.75          7.33         7.19 o
  19   1  -2          0.05          3.61         7.68 o
   0   2  -2       2955.60       3013.87        52.95 o
   1   2  -2       7612.59       7397.56        83.38 o
   2   2  -2       1247.84       1277.69        17.66 o
   3   2  -2       1916.10       1959.64        25.53 o
   4   2  -2        476.56        464.36         9.85 o
   5   2  -2        275.87        262.70         5.30 o
   6   2  -2        691.55        745.19        11.95 o
   7   2  -2        488.68        544.31        10.48 o
   8   2  -2        358.26        354.27         7.00 o
   9   2  -2         91.57         96.44         3.25 o
  10   2  -2         20.06         20.36         2.80 o
  11   2  -2        105.24        103.64         8.70 o
  12   2  -2        132.98        139.03        10.36 o
  13   2  -2        568.71        614.73        13.61 o
  14   2  -2         72.75         83.02        13.13 o
  15   2  -2          2.03          5.67         5.78 o
  16   2  -2         15.60         15.21        10.02 o
  17   2  -2          4.47          5.68         5.91 o
  18   2  -2          3.59         -0.87         9.08 o
  19   2  -2         19.08         27.75        12.45 o
   1   3  -2        232.81        235.29         4.50 o
   2   3  -2         25.55         24.15         1.79 o
   3   3  -2        403.49        420.66         7.26 o
   4   3  -2        135.24        127.94         3.50 o
   5   3  -2        709.75        716.98        11.71 o
   6   3  -2         48.45         50.42         3.40 o
   7   3  -2       1757.93       1950.53        27.78 o
   8   3  -2        115.20        123.41         9.85 o
   9   3  -2        867.07       1014.43        19.71 o
  10   3  -2        128.56        131.30         6.13 o
  11   3  -2        119.23        141.82         8.05 o
  12   3  -2          0.90          1.38         3.31 o
  13   3  -2        347.34        397.00        12.68 o
  14   3  -2         37.09         31.89         7.09 o
  15   3  -2         47.36         40.80         8.80 o
  16   3  -2         43.82         50.02        17.46 o
  17   3  -2          5.50         12.75         7.76 o
  18   3  -2          5.44          1.55        12.86 o
   0   4  -2        397.68        403.70        10.84 o
   1   4  -2       1164.67       1240.16        18.61 o
   2   4  -2        863.11        949.44        13.82 o
   3   4  -2       1216.06       1312.99        19.07 o
   4   4  -2         24.98         20.88         2.16 o
   5   4  -2        218.13        247.94        11.33 o
   6   4  -2        106.07        113.43         4.10 o
   7   4  -2         10.58          5.66         2.09 o
   8   4  -2         33.37         34.97         4.11 o
   9   4  -2          6.14          3.63         2.46 o
  10   4  -2         13.54         13.02         5.01 o
  11   4  -2         86.90         91.69         4.78 o
  12   4  -2         39.08         27.42         4.80 o
  13   4  -2         61.13         66.61         6.54 o
  14   4  -2         23.76         18.72         5.71 o
  15   4  -2         16.60         20.06         8.36 o
  16   4  -2         21.01         19.73         8.11 o
  17   4  -2          2.04         -1.42        16.65 o
   1   5  -2         11.14         10.46         2.39 o
   2   5  -2          0.85          3.37         2.15 o
   3   5  -2         11.54         12.38         2.37 o
   4   5  -2         42.69         48.34         2.92 o
   5   5  -2        130.69        129.09         4.72 o
   6   5  -2         33.19         30.99         3.31 o
   7   5  -2         92.57         81.37         4.64 o
   8   5  -2        172.89        168.91         6.30 o
   9   5  -2         81.34         78.60         3.67 o
  10   5  -2          7.78          6.07         4.47 o
  11   5  -2         55.07         72.04         8.49 o
  12   5  -2         22.14         26.52         5.81 o
  13   5  -2          1.43          9.43         8.00 o
  14   5  -2         22.54         26.43         5.74 o
  15   5  -2         33.23         30.44        14.15 o
  16   5  -2          3.82         10.33         7.32 o
   0   6  -2         66.71         63.94         5.54 o
   1   6  -2         69.19         72.97         4.20 o
   2   6  -2        230.76        234.26         8.12 o
   3   6  -2         87.32         80.11         4.37 o
   4   6  -2        199.51        199.44         6.41 o
   5   6  -2          2.18          3.54         2.61 o
   6   6  -2         38.28         36.93         4.21 o
   7   6  -2         11.41         12.16        10.58 o
   8   6  -2         56.72         62.13         5.73 o
   9   6  -2          0.16          0.08         3.88 o
  10   6  -2          1.47          7.30         5.69 o
  11   6  -2          2.85          9.34         6.13 o
  12   6  -2         15.69          9.29         4.64 o
  13   6  -2          9.87          7.00         6.98 o
  14   6  -2          6.76          0.08         5.37 o
   1   7  -2          0.43         -0.37         3.40 o
   2   7  -2          2.13         -1.62         3.89 o
   3   7  -2          3.73         -1.20         4.33 o
   4   7  -2          1.71          0.57         3.50 o
   5   7  -2         11.17         18.10         6.20 o
   6   7  -2          9.79         16.71         4.89 o
   7   7  -2          5.97          7.08         4.04 o
   8   7  -2          6.47          1.88         4.90 o
   9   7  -2          5.02          1.57         4.99 o
  10   7  -2         23.44         16.20         6.03 o
  11   7  -2          0.34          0.86         4.99 o
   0   8  -2         10.69          8.85         9.63 o
   1   8  -2         14.26          8.58         5.95 o
   2   8  -2         38.88         32.21         6.16 o
   3   8  -2         78.25         91.25         9.11 o
   4   8  -2         18.20         10.39        12.50 o
   5   8  -2         14.05         16.06         6.33 o
   6   8  -2          8.83         -0.58         6.58 o
   7   8  -2          2.67          1.43         9.46 o
   2   0  -1       4061.09       3412.81        81.94 o
   4   0  -1       7988.35       7521.85       181.47 o
   6   0  -1       1585.96       1559.02        43.42 o
   8   0  -1        278.86        227.77        10.02 o
  10   0  -1        493.94        488.36        17.80 o
  12   0  -1        321.73        334.11        13.03 o
  14   0  -1        495.47        548.46        22.42 o
  16   0  -1        120.41        126.72        12.21 o
  18   0  -1          6.79          6.37        13.86 o
   0   1  -1        588.33        498.42        10.02 o
   1   1  -1        314.86        282.01         4.19 o
   2   1  -1       1821.11       1754.51        27.04 o
   3   1  -1        262.02        245.22         5.06 o
   4   1  -1       2822.54       2703.45        36.66 o
   5   1  -1        219.90        200.79         4.12 o
   6   1  -1        774.92        714.71        12.64 o
   7   1  -1        491.89        539.10        10.07 o
   8   1  -1        388.62        394.69        15.66 o
   9   1  -1         33.79         37.60         6.73 o
  10   1  -1         85.23         79.08         8.14 o
  11   1  -1         18.70         15.25         3.14 o
  12   1  -1          3.89          3.69         3.26 o
  13   1  -1         57.04         53.34         4.52 o
  14   1  -1         64.57         66.63         7.88 o
  15   1  -1          8.82          5.88         4.12 o
  16   1  -1         53.92         53.06         6.21 o
  17   1  -1         21.27         26.31         7.12 o
  18   1  -1          6.20          2.00         8.33 o
  19   1  -1          4.09          1.73         8.05 o
   1   2  -1      12536.42      12244.33       182.33 o
   2   2  -1       1120.72       1087.65        14.67 o
   3   2  -1        102.53        109.61         2.61 o
   4   2  -1        352.42        333.12         6.14 o
   5   2  -1       1962.59       1973.47        27.46 o
   6   2  -1         31.30         24.45         2.48 o
   7   2  -1        965.06       1042.49        18.10 o
   8   2  -1         47.54         40.88         2.79 o
   9   2  -1        264.23        250.36        12.74 o
  10   2  -1        126.62        122.46         4.70 o
  11   2  -1        458.61        482.50        13.08 o
  12   2  -1         49.13         43.67         4.09 o
  13   2  -1         66.97         63.60         5.35 o
  14   2  -1         59.74         53.54         7.10 o
  15   2  -1        228.78        244.04        15.95 o
  16   2  -1         17.20          7.48         6.67 o
  17   2  -1         11.36         -3.75         9.21 o
  18   2  -1          6.66         14.26         9.14 o
  19   2  -1          7.25         21.61        10.19 o
   0   3  -1        196.57        189.25         5.84 o
   1   3  -1         49.29         38.72         1.87 o
   2   3  -1        188.75        190.15         4.45 o
   3   3  -1        146.71        139.46         3.49 o
   4   3  -1         37.55         33.27         2.50 o
   5   3  -1        197.60        176.97         4.62 o
   6   3  -1        464.22        490.90         9.28 o
   7   3  -1        201.57        221.59         4.51 o
   8   3  -1          2.27          7.44         2.63 o
   9   3  -1          4.95          9.60         2.59 o
  10   3  -1          9.24          7.28         5.98 o
  11   3  -1         54.37         52.30         4.09 o
  12   3  -1          0.45         -1.32         2.52 o
  13   3  -1         58.42         64.98         5.38 o
  14   3  -1        109.86        128.30        13.57 o
  15   3  -1          5.78         11.50         9.87 o
  16   3  -1          0.62          6.12         7.80 o
  17   3  -1          6.25         -0.70         6.09 o
  18   3  -1          1.84          0.76         8.06 o
   1   4  -1        605.89        650.05        12.21 o
   2   4  -1       1386.36       1529.03        20.39 o
   3   4  -1        811.07        867.55        13.36 o
   4   4  -1        163.23        160.61         4.23 o
   5   4  -1        217.91        248.96         6.24 o
   6   4  -1        170.68        183.95         5.34 o
   7   4  -1        115.16        112.00         7.83 o
   8   4  -1         52.17         45.64         2.15 o
   9   4  -1        128.17        144.14        14.37 o
  10   4  -1         28.63         31.86         5.98 o
  11   4  -1        186.87        194.32        13.57 o
  12   4  -1        144.96        145.37        10.60 o
  13   4  -1          3.63         -1.70         5.42 o
  14   4  -1         56.48         49.39         9.73 o
  15   4  -1         41.06         30.46         6.03 o
  16   4  -1         13.19          6.44         6.30 o
  17   4  -1          7.04         -3.46         7.66 o
   0   5  -1        184.32        162.32         6.22 o
   1   5  -1         83.03         79.80         3.37 o
   2   5  -1         67.76         71.08         3.32 o
   3   5  -1         58.74         52.52         2.93 o
   4   5  -1          8.48         10.76         2.47 o
   5   5  -1         18.06         15.48         2.82 o
   6   5  -1         35.23         34.02         3.18 o
   7   5  -1         28.45         26.52         4.38 o
   8   5  -1         13.71         13.67         3.05 o
   9   5  -1         24.32         21.26         1.29 o
  10   5  -1         38.30         43.96         5.01 o
  11   5  -1         29.43         40.58         9.14 o
  12   5  -1          2.81          3.81         9.60 o
  13   5  -1         26.85         35.50         5.21 o
  14   5  -1         15.05         10.27         4.91 o
  15   5  -1         14.99         18.45         8.44 o
  16   5  -1          3.45          3.84         8.97 o
   1   6  -1        183.16        170.35         6.00 o
   2   6  -1         88.84         70.42         7.88 o
   3   6  -1         78.76         70.65         3.66 o
   4   6  -1         52.76         44.95         3.38 o
   5   6  -1         10.32          5.26         2.80 o
   6   6  -1          5.87          6.91         4.35 o
   7   6  -1          1.96         -1.98         3.41 o
   8   6  -1         14.35         23.62         4.53 o
   9   6  -1          8.78          6.45         5.69 o
  10   6  -1         73.09         83.46         7.01 o
  11   6  -1          3.92          3.87         6.37 o
  12   6  -1         31.28         33.90        10.19 o
  13   6  -1         11.09          4.51         5.57 o
  14   6  -1          9.21          9.55         7.66 o
   0   7  -1         33.42         37.39         6.61 o
   1   7  -1          7.87          9.60         5.71 o
   2   7  -1         34.05         42.18        12.72 o
   3   7  -1          1.87          3.62         5.57 o
   4   7  -1          8.62          9.29         4.53 o
   5   7  -1          7.58         12.76         4.58 o
   6   7  -1          6.62          1.25         4.24 o
   7   7  -1          6.99          9.77         5.13 o
   8   7  -1         18.04         23.18         5.34 o
   9   7  -1          8.71         11.05         5.90 o
  10   7  -1          8.45          5.23         5.79 o
  11   7  -1          3.00          5.06         6.26 o
   1   8  -1         10.81          6.47         5.02 o
   2   8  -1          6.29          4.47         6.15 o
   3   8  -1         22.24         26.45        13.59 o
   4   8  -1         19.65         16.68         6.31 o
   5   8  -1          5.79          1.63         6.79 o
   6   8  -1          1.04         11.54         7.17 o
   7   8  -1          0.34         -4.70         5.39 o
   8   8  -1          4.47          0.24         8.46 o
   4   0   0       2559.98       2210.81        56.75 o
   6   0   0        179.10        150.06         6.66 o
   8   0   0        129.58        120.74         6.37 o
  10   0   0         24.15         21.01         3.70 o
  12   0   0         44.03         56.31         5.11 o
  14   0   0        149.90        131.73         8.75 o
  16   0   0          9.63          9.77         5.59 o
  18   0   0          2.73        -10.75        10.75 o
  20   0   0        106.75        138.05        24.56 o
   1   1   0         85.32         57.46        36.86 o
   2   1   0        801.33        721.80        10.61 o
   3   1   0          0.23          3.87         1.51 o
   4   1   0        226.90        207.97         6.39 o
   5   1   0          2.96          4.55         1.19 o
   6   1   0       3414.25       3728.18        59.60 o
   7   1   0        440.39        463.92         9.50 o
   8   1   0       1498.94       1747.91        31.19 o
   9   1   0         24.81         16.08         2.23 o
  10   1   0        443.99        452.73        16.75 o
  11   1   0         48.97         48.61         3.61 o
  12   1   0        375.42        403.25        12.47 o
  13   1   0         32.13         33.16         5.88 o
  14   1   0          1.12          4.53         3.77 o
  15   1   0          6.43          4.10         4.45 o
  16   1   0         30.75         25.74         5.47 o
  17   1   0          0.16          2.52         7.76 o
  18   1   0         47.28         55.00         9.40 o
  19   1   0          0.12          4.80         8.09 o
   2   2   0      10734.11      10354.10       130.44 o
   3   2   0       1399.61       1434.63        21.05 o
   4   2   0        257.96        216.54         4.44 o
   5   2   0       3982.85       4055.46        63.80 o
   6   2   0         87.18         86.74         4.30 o
   7   2   0        238.83        254.36         6.29 o
   8   2   0        153.85        167.81         4.79 o
   9   2   0        407.85        452.17         9.75 o
  10   2   0         17.38         21.49         2.76 o
  11   2   0         50.89         48.13         7.71 o
  12   2   0         28.32         28.79         3.29 o
  13   2   0         26.07         18.27         4.84 o
  14   2   0         63.93         45.76         5.10 o
  15   2   0          9.39          5.23         5.21 o
  16   2   0          2.87         -0.29         7.50 o
  17   2   0         10.03         13.24         8.27 o
  18   2   0          7.43         10.56        10.82 o
  19   2   0         18.34         21.68         7.56 o
   1   3   0         21.77         20.57         1.55 o
   2   3   0        663.46        656.33         9.79 o
   3   3   0         69.18         68.86         2.56 o
   4   3   0          0.12          1.62         1.37 o
   5   3   0        219.01        216.43         4.87 o
   6   3   0         44.69         31.81         4.57 o
   7   3   0        567.56        583.85        10.44 o
   8   3   0         11.21          9.08         1.96 o
   9   3   0          3.32          1.94         2.65 o
  10   3   0         97.57        106.84         6.56 o
  11   3   0        187.71        186.57         6.34 o
  12   3   0          1.01          5.71         3.24 o
  13   3   0         61.62         61.13        12.84 o
  14   3   0         17.41         15.43         5.66 o
  15   3   0         20.25         13.88         6.57 o
  16   3   0          6.65          7.90         9.24 o
  17   3   0          0.18         -2.32         7.01 o
  18   3   0          6.10          6.65         9.57 o
   0   4   0       7456.95       8253.43       145.93 o
   1   4   0       2371.68       2515.39        33.49 o
   2   4   0        111.01        109.82         4.67 o
   3   4   0        689.82        734.86        17.48 o
   4   4   0        104.09         99.77         4.52 o
   5   4   0        124.83        109.30         3.99 o
   6   4   0        253.44        282.45         6.76 o
   7   4   0         67.27         88.53         3.87 o
   8   4   0          5.17          2.55         1.22 o
   9   4   0          4.00          5.27         2.29 o
  10   4   0         15.84         11.15         2.75 o
  11   4   0         11.82         12.53         2.89 o
  12   4   0         45.66         42.80         6.90 o
  13   4   0         39.32         54.65         7.29 o
  14   4   0          1.25          2.18         5.77 o
  15   4   0          0.84          4.75         4.71 o
  16   4   0         55.84         57.74         7.28 o
  17   4   0         17.88         19.38         7.53 o
   1   5   0         20.21         16.00         2.57 o
   2   5   0          8.30          0.90         1.99 o
   3   5   0         22.92         18.56         2.26 o
   4   5   0         65.29         55.00         2.87 o
   5   5   0        132.61        130.25         7.90 o
   6   5   0        322.96        356.46         8.74 o
   7   5   0          8.41          5.66         2.50 o
   8   5   0        104.64        115.21         4.31 o
   9   5   0         41.80         38.58         5.84 o
  10   5   0         53.19         48.79         5.69 o
  11   5   0         47.73         43.11         5.97 o
  12   5   0         28.68         34.02        10.38 o
  13   5   0         12.54          4.18        10.45 o
  14   5   0          0.22         -2.74         5.72 o
  15   5   0         54.97         43.61         8.45 o
  16   5   0          1.46         11.74         7.59 o
   0   6   0        613.88        690.59        20.62 o
   1   6   0         32.65         27.76         4.35 o
   2   6   0        495.07        549.64        17.36 o
   3   6   0        203.10        204.64         6.10 o
   4   6   0         47.70         43.61         3.82 o
   5   6   0         35.25         34.39         3.48 o
   6   6   0          0.54          0.02         2.91 o
   7   6   0          0.64          0.51         3.53 o
   8   6   0         17.59         15.50        10.38 o
   9   6   0          0.00          1.40         4.96 o
  10   6   0         22.59         17.06         4.89 o
  11   6   0         37.35         47.58         6.33 o
  12   6   0          3.82          8.52         5.95 o
  13   6   0          0.05          1.46         6.09 o
  14   6   0          0.62         -0.48         5.14 o
   1   7   0          0.81          6.24         3.73 o
   2   7   0          0.05          0.96         3.24 o
   3   7   0          0.02          2.03         3.98 o
   4   7   0         41.70         32.59         5.46 o
   5   7   0          4.77         -4.09         5.05 o
   6   7   0         81.29         84.32         7.87 o
   7   7   0         11.63          9.02         4.30 o
   8   7   0         20.58         27.95         6.20 o
   9   7   0          0.56         -4.12         4.12 o
  10   7   0         55.04         57.57         6.67 o
  11   7   0          2.09         -1.30         5.38 o
  12   7   0          3.46          5.54         7.59 o
   0   8   0          0.06          0.05         7.97 o
   1   8   0         17.00         15.09         7.15 o
   2   8   0         54.45         69.02         7.61 o
   3   8   0          6.17          4.53         4.73 o
   4   8   0          1.09         -5.09         5.42 o
   5   8   0          0.73         -2.03         7.73 o
   6   8   0          6.49          9.77         5.43 o
   7   8   0          0.07          3.37         6.54 o
   8   8   0          4.39          6.04         6.20 o
   4   0   1       8077.61       7365.61       143.50 o
   6   0   1       1531.57       1476.84        33.46 o
   8   0   1        282.35        211.96         7.20 o
  10   0   1        483.83        482.28        15.07 o
  12   0   1        319.26        361.88        13.28 o
  14   0   1        485.36        508.49        19.74 o
  16   0   1        118.26        116.90        12.11 o
  18   0   1          6.74         18.43         8.51 o
   0   1   1        606.44        515.44        14.30 o
   1   1   1        330.32        250.12        20.16 o
   2   1   1       1892.50       1782.76        22.48 o
   3   1   1        274.65        249.21         4.94 o
   4   1   1       2867.41       2735.49        40.57 o
   5   1   1        213.47        190.83         4.05 o
   6   1   1        801.36        732.72        11.95 o
   7   1   1        495.11        546.41        10.01 o
   8   1   1        395.50        384.91         7.66 o
   9   1   1         34.19         36.88         5.74 o
  10   1   1         85.42         80.59         3.07 o
  11   1   1         18.59         14.50         1.84 o
  12   1   1          4.09          9.68         1.98 o
  13   1   1         56.44         56.93         3.17 o
  14   1   1         67.01         59.98         3.96 o
  15   1   1          9.06          5.28         2.41 o
  16   1   1         54.38         56.31         5.74 o
  17   1   1         21.16          9.23         6.75 o
  18   1   1          5.89         28.65        10.84 o
  19   1   1          4.22         12.84         7.13 o
   1   2   1      12503.22      12273.90       152.54 o
   2   2   1       1118.15       1072.91        14.66 o
   3   2   1         95.33         91.92         2.46 o
   4   2   1        363.97        350.48        10.82 o
   5   2   1       1919.98       1932.70        25.81 o
   6   2   1         33.72         30.41         2.16 o
   7   2   1        935.24        984.09        17.06 o
   8   2   1         44.57         36.00         7.25 o
   9   2   1        270.59        268.15         7.71 o
  10   2   1        124.23        119.69        11.74 o
  11   2   1        462.90        481.12        12.08 o
  12   2   1         46.97         45.07         4.11 o
  13   2   1         66.20         64.06         9.58 o
  14   2   1         58.42         53.13         6.10 o
  15   2   1        224.93        240.99        13.22 o
  16   2   1         16.80         13.89        18.65 o
  17   2   1         11.45         10.15         5.88 o
  18   2   1          6.61          7.73        12.13 o
  19   2   1          7.14          6.53        15.10 o
   0   3   1        194.55        198.83         5.45 o
   1   3   1         56.68         47.07         2.29 o
   2   3   1        187.22        187.33         5.54 o
   3   3   1        158.89        156.00         3.65 o
   4   3   1         38.31         33.74         1.99 o
   5   3   1        189.75        163.59         6.90 o
   6   3   1        464.77        490.07         8.30 o
   7   3   1        205.88        224.21         5.43 o
   8   3   1          2.27         -0.71         2.09 o
   9   3   1          5.21          2.33         2.01 o
  10   3   1          9.09          8.05         2.44 o
  11   3   1         53.70         62.67         7.00 o
  12   3   1          0.44         -3.40         6.54 o
  13   3   1         56.89         68.90         5.51 o
  14   3   1        109.79        121.49         9.24 o
  15   3   1          6.37          5.06         6.49 o
  16   3   1          0.64          4.85         8.23 o
  17   3   1          6.20         22.38        14.83 o
  18   3   1          1.80         -3.28         8.27 o
   1   4   1        601.88        634.79        13.93 o
   2   4   1       1382.34       1497.69        20.62 o
   3   4   1        794.54        836.68        12.90 o
   4   4   1        166.29        163.46         4.56 o
   5   4   1        206.70        245.67         5.99 o
   6   4   1        166.57        178.89         5.37 o
   7   4   1        108.25        111.56         3.45 o
   8   4   1         54.15         45.99         2.58 o
   9   4   1        130.64        149.03        10.92 o
  10   4   1         29.33         32.42         4.52 o
  11   4   1        189.72        205.22         8.32 o
  12   4   1        146.47        156.89         9.90 o
  13   4   1          3.08         -1.76         4.28 o
  14   4   1         55.51         62.98         7.60 o
  15   4   1         40.21         46.92        13.81 o
  16   4   1         13.05          8.61         6.75 o
  17   4   1          6.85         14.34         6.27 o
   0   5   1        190.16        180.74         7.20 o
   1   5   1         79.99         73.88         3.28 o
   2   5   1         73.76         75.96         3.26 o
   3   5   1         56.01         52.05         2.78 o
   4   5   1          8.59          9.96         2.84 o
   5   5   1         18.38         19.69         2.55 o
   6   5   1         33.50         32.62         3.74 o
   7   5   1         28.90         22.59         3.33 o
   8   5   1         13.08          9.33         2.24 o
   9   5   1         24.33         21.59         2.13 o
  10   5   1         38.10         35.91         3.56 o
  11   5   1         29.06         23.34         5.21 o
  12   5   1          2.81          1.36         4.40 o
  13   5   1         26.55         31.88         5.72 o
  14   5   1         15.32         16.84         8.10 o
  15   5   1         15.04          3.64         5.34 o
  16   5   1          3.55          9.55        11.65 o
   1   6   1        183.33        184.92         6.06 o
   2   6   1         86.81         83.29         4.30 o
   3   6   1         78.08         79.65         6.10 o
   4   6   1         52.49         50.13         4.79 o
   5   6   1         10.08          8.15         2.82 o
   6   6   1          6.83          6.84         2.78 o
   7   6   1          2.05          1.30         7.46 o
   8   6   1         15.23         16.64         4.40 o
   9   6   1          8.86          2.42         3.45 o
  10   6   1         74.83         82.15         7.04 o
  11   6   1          3.96          2.66         7.44 o
  12   6   1         31.69         28.61         4.59 o
  13   6   1         11.12         10.91         5.03 o
  14   6   1          8.79         13.70         6.34 o
   0   7   1         33.65         37.15         7.97 o
   1   7   1          8.02          2.86         5.13 o
   2   7   1         33.79         45.47         5.28 o
   3   7   1          1.98         -1.25         4.78 o
   4   7   1          7.70         11.53         4.07 o
   5   7   1          7.34          8.50         3.68 o
   6   7   1          6.44         12.67         4.71 o
   7   7   1          6.84          7.99         6.88 o
   8   7   1         17.72         30.05         5.62 o
   9   7   1          8.60         13.72         4.49 o
  10   7   1          8.46          6.75         7.63 o
  11   7   1          2.98          4.78         5.84 o
   1   8   1         10.73          4.91         7.37 o
   2   8   1          6.26          6.98         7.95 o
   3   8   1         21.94         23.81         5.50 o
   4   8   1         19.23         25.36         6.15 o
   5   8   1          5.81          4.50         4.59 o
   6   8   1          1.18         11.51         8.61 o
   7   8   1          0.31         -6.16        10.33 o
   8   8   1          4.57          0.58         6.03 o
   2   0   2       1566.28       1557.65        27.72 o
   4   0   2        798.77        784.15        15.51 o
   6   0   2       5086.01       5020.59       103.28 o
   8   0   2       2102.17       2297.12        55.24 o
  10   0   2        198.87        186.39         7.63 o
  12   0   2        738.55        799.18        21.98 o
  14   0   2        566.20        666.04        24.51 o
  16   0   2         20.13          8.70         6.22 o
  18   0   2         17.77         11.57         6.32 o
   1   1   2        810.55        726.27         9.74 o
   2   1   2       2031.12       1836.51        27.18 o
   3   1   2        696.63        692.22        10.20 o
   4   1   2        938.51        862.82        14.48 o
   5   1   2        185.74        177.19         4.01 o
   6   1   2        589.55        536.99         9.88 o
   7   1   2       1467.17       1521.71        24.22 o
   8   1   2       2475.84       2767.44        44.18 o
   9   1   2        474.26        515.24         9.71 o
  10   1   2         94.98         96.81         2.99 o
  11   1   2         38.01         36.08         3.36 o
  12   1   2        644.32        693.00        12.86 o
  13   1   2        355.69        390.69        17.26 o
  14   1   2        539.79        656.35        14.71 o
  15   1   2         46.20         52.66         3.95 o
  16   1   2         15.15         26.93         7.66 o
  17   1   2          3.46         -2.32         7.03 o
  18   1   2          7.73         10.86         5.20 o
  19   1   2          0.06         -1.72         9.57 o
   0   2   2       3014.42       3007.80        53.05 o
   1   2   2       7626.78       7264.61        86.14 o
   2   2   2       1282.66       1277.74        16.87 o
   3   2   2       1886.18       1906.96        25.73 o
   4   2   2        460.91        448.95         7.13 o
   5   2   2        260.27        236.70         7.37 o
   6   2   2        679.84        751.97        12.13 o
   7   2   2        480.10        528.88        12.21 o
   8   2   2        356.60        356.69         8.78 o
   9   2   2         90.18         96.08         4.37 o
  10   2   2         20.10         19.28         2.97 o
  11   2   2        104.85        109.19         5.07 o
  12   2   2        131.87        127.49         5.98 o
  13   2   2        564.66        628.03        17.07 o
  14   2   2         71.50         70.55         5.91 o
  15   2   2          2.17          0.31         3.65 o
  16   2   2         15.09          8.46         4.58 o
  17   2   2          4.30          1.78         5.82 o
  18   2   2          3.68         -4.24         4.59 o
  19   2   2         19.09         25.58         9.27 o
   1   3   2        229.28        224.47         8.24 o
   2   3   2         25.28         25.18         2.12 o
   3   3   2        408.27        410.61        13.08 o
   4   3   2        133.91        119.22         4.18 o
   5   3   2        704.68        696.31        10.89 o
   6   3   2         48.52         48.87         2.23 o
   7   3   2       1770.01       1886.31        25.92 o
   8   3   2        114.31        113.45         6.01 o
   9   3   2        876.68        995.19        19.35 o
  10   3   2        129.18        140.94         5.54 o
  11   3   2        119.83        137.88         5.39 o
  12   3   2          0.93          5.42         3.64 o
  13   3   2        351.85        399.78        15.88 o
  14   3   2         37.08         42.23         7.01 o
  15   3   2         48.96         55.47         7.80 o
  16   3   2         43.90         60.21        13.37 o
  17   3   2          5.63          7.03         9.99 o
  18   3   2          5.42         -0.69         7.13 o
   0   4   2        397.47        412.84        10.31 o
   1   4   2       1191.06       1222.92        17.90 o
   2   4   2        853.63        939.22        13.48 o
   3   4   2       1218.59       1249.40        17.37 o
   4   4   2         23.28         24.95         2.20 o
   5   4   2        207.97        236.31         5.44 o
   6   4   2        105.29        109.48         3.42 o
   7   4   2         10.18          8.18         1.92 o
   8   4   2         33.30         30.96         2.25 o
   9   4   2          5.97         10.43         2.66 o
  10   4   2         13.40         13.70         2.64 o
  11   4   2         86.47         79.64         4.74 o
  12   4   2         39.07         33.59         4.72 o
  13   4   2         60.05         63.10         6.82 o
  14   4   2         23.58         15.55         5.76 o
  15   4   2         15.99          7.47         5.37 o
  16   4   2         21.19         14.27        15.34 o
  17   4   2          1.95          5.95         5.74 o
   1   5   2         11.41         12.14         2.16 o
   2   5   2          0.99         -0.29         1.98 o
   3   5   2         10.60          9.70         1.86 o
   4   5   2         43.12         50.05         3.14 o
   5   5   2        131.77        131.57         7.34 o
   6   5   2         32.17         34.07         2.64 o
   7   5   2         90.92         79.44         3.72 o
   8   5   2        176.18        177.86         5.60 o
   9   5   2         81.64         76.71         3.64 o
  10   5   2          7.92          6.02         3.39 o
  11   5   2         56.25         50.46         5.14 o
  12   5   2         22.58         17.27         4.50 o
  13   5   2          1.35         12.16         5.33 o
  14   5   2         23.09         31.21         7.32 o
  15   5   2         33.31         31.58         7.18 o
  16   5   2          4.01          9.86        12.81 o
   0   6   2         72.47         74.50         5.20 o
   1   6   2         70.46         78.20         3.90 o
   2   6   2        234.91        228.83         6.76 o
   3   6   2         88.26         78.68         5.25 o
   4   6   2        196.81        195.17         6.67 o
   5   6   2          2.10         -1.33         2.50 o
   6   6   2         37.22         35.75         3.39 o
   7   6   2         11.44          5.46         7.17 o
   8   6   2         56.94         64.26         4.24 o
   9   6   2          0.16          4.45         4.45 o
  10   6   2          1.49          5.46         4.60 o
  11   6   2          2.79          8.29         4.35 o
  12   6   2         15.45          9.95         5.28 o
  13   6   2         10.02         17.24         5.43 o
  14   6   2          6.53         16.17         9.17 o
   1   7   2          0.43          1.14         3.83 o
   2   7   2          2.18          0.88         4.03 o
   3   7   2          3.79          0.74         8.51 o
   4   7   2          1.85         -2.98         4.33 o
   5   7   2         10.98         12.47         4.50 o
   6   7   2         10.14          9.06         4.43 o
   7   7   2          6.03         -1.26         3.64 o
   8   7   2          6.13          1.89         6.05 o
   9   7   2          5.11          1.36         5.32 o
  10   7   2         24.01         25.72        10.07 o
  11   7   2          0.30          1.43         5.27 o
   0   8   2         11.33          9.29         7.54 o
   1   8   2         14.71         25.98         9.80 o
   2   8   2         39.99         45.38        10.99 o
   3   8   2         78.17         99.63        12.62 o
   4   8   2         18.32         16.78         5.74 o
   5   8   2         13.70          9.33         7.15 o
   6   8   2          8.75          6.71         7.03 o
   7   8   2          2.75          3.52         5.10 o
   2   0   3        550.25        466.33        11.09 o
   4   0   3       1209.29       1218.34        23.24 o
   6   0   3       2192.49       2198.26        39.83 o
   8   0   3        199.17        187.31         5.45 o
  10   0   3        332.55        318.46         8.75 o
  12   0   3         57.16         51.98         3.79 o
  14   0   3        207.45        185.46         8.02 o
  16   0   3         15.76          5.54         4.13 o
  18   0   3          0.42         -2.97         7.97 o
   1   1   3        708.37        688.46        10.31 o
   2   1   3       6827.81       6425.41        96.56 o
   3   1   3       1348.16       1322.39        18.98 o
   4   1   3        741.28        662.14        10.42 o
   5   1   3        113.44         89.05         2.25 o
   6   1   3        832.60        900.43        13.76 o
   7   1   3        923.48       1020.46        20.54 o
   8   1   3         31.50         29.92         1.81 o
   9   1   3         78.15         82.93         4.98 o
  10   1   3         83.77         85.02         3.13 o
  11   1   3        165.46        168.62         5.62 o
  12   1   3        168.04        179.09         5.38 o
  13   1   3         55.70         54.41         5.49 o
  14   1   3         35.20         36.08         3.27 o
  15   1   3          0.63         -3.26         3.84 o
  16   1   3         47.23         50.94         5.97 o
  17   1   3         21.19         18.28         4.86 o
  18   1   3         11.40         18.12         9.41 o
  19   1   3          0.96         11.55         9.67 o
   1   2   3        632.31        621.34         8.22 o
   2   2   3        248.58        242.32         4.09 o
   3   2   3       1543.14       1413.51        19.39 o
   4   2   3        108.98        106.32         2.49 o
   5   2   3        436.81        424.17         7.55 o
   6   2   3         12.79          9.92         4.18 o
   7   2   3        256.07        279.14         6.13 o
   8   2   3         75.45         64.50         7.51 o
   9   2   3         51.22         53.00         7.80 o
  10   2   3         67.50         67.04         3.87 o
  11   2   3         91.67        100.68         4.67 o
  12   2   3         26.00         25.06         5.66 o
  13   2   3        136.43        142.84        11.45 o
  14   2   3          2.63          8.28         6.03 o
  15   2   3        126.70        120.63         7.83 o
  16   2   3          0.56          1.64         4.16 o
  17   2   3         18.73          9.80        16.61 o
  18   2   3          2.27          6.27         9.36 o
  19   2   3          2.48          6.86        10.31 o
   0   3   3       1562.50       1611.58        31.27 o
   1   3   3        724.90        718.31        11.72 o
   2   3   3        307.08        294.64         5.79 o
   3   3   3       1339.93       1306.46        22.83 o
   4   3   3        290.34        291.25         7.00 o
   5   3   3        307.73        307.76         5.75 o
   6   3   3         68.99         64.32         2.80 o
   7   3   3        819.04        916.64        18.31 o
   8   3   3        203.65        199.71         5.55 o
   9   3   3         10.63          4.48         2.23 o
  10   3   3         20.39         20.57         4.38 o
  11   3   3        163.18        140.69         5.42 o
  12   3   3         42.10         41.51         3.54 o
  13   3   3         74.00         62.19         4.54 o
  14   3   3         35.63         39.72         6.95 o
  15   3   3          9.70         13.78         4.78 o
  16   3   3          8.18         14.03         7.03 o
  17   3   3          9.61         13.64         7.25 o
  18   3   3          3.14         22.00         8.14 o
   1   4   3        365.75        408.47         7.17 o
   2   4   3         25.62         25.84         1.99 o
   3   4   3        650.74        642.89        10.92 o
   4   4   3        113.91        103.56         3.29 o
   5   4   3        134.20        138.82         4.35 o
   6   4   3        156.17        156.88         4.40 o
   7   4   3         62.38         71.52         3.01 o
   8   4   3         34.37         31.52         2.39 o
   9   4   3          6.80          5.63         2.34 o
  10   4   3         16.48         19.20         2.97 o
  11   4   3         19.50         18.56         3.14 o
  12   4   3         26.53         20.76         5.66 o
  13   4   3         27.40         26.05         4.70 o
  14   4   3         55.22         66.57         6.78 o
  15   4   3         11.48         14.95         5.75 o
  16   4   3         11.28          8.54         4.89 o
  17   4   3         12.51         11.20        10.87 o
   0   5   3        137.09        138.78         6.47 o
   1   5   3        217.50        232.85         5.64 o
   2   5   3        201.07        210.45         7.54 o
   3   5   3         71.62         68.45         5.49 o
   4   5   3         94.91         95.27         3.88 o
   5   5   3         64.23         59.32         2.91 o
   6   5   3        121.74        130.03         4.57 o
   7   5   3         10.85         10.96         2.22 o
   8   5   3         29.89         30.01         2.59 o
   9   5   3        129.93        122.75         4.86 o
  10   5   3          7.59          1.78         3.50 o
  11   5   3          0.51          3.21         4.81 o
  12   5   3          9.13          1.53         4.65 o
  13   5   3         12.95         15.00        11.89 o
  14   5   3          6.25         11.35         5.73 o
  15   5   3          6.28         13.79         6.21 o
   1   6   3         13.80          9.65         2.70 o
   2   6   3        112.91        111.95         4.71 o
   3   6   3         83.13         85.47         4.33 o
   4   6   3        115.16        114.48         6.73 o
   5   6   3         19.92         16.22         2.60 o
   6   6   3         17.07         21.33         2.78 o
   7   6   3         17.32         21.91         2.94 o
   8   6   3          8.68         11.78         8.27 o
   9   6   3          5.23          5.09         3.05 o
  10   6   3          3.74          4.52         5.28 o
  11   6   3         15.95         21.83         4.92 o
  12   6   3          3.24          2.97         6.20 o
  13   6   3          0.71          0.25         6.04 o
   0   7   3         53.54         51.59         7.73 o
   1   7   3         43.59         40.54         4.41 o
   2   7   3         12.45         19.59         3.98 o
   3   7   3         56.54         65.06         9.46 o
   4   7   3         16.53         18.60         4.55 o
   5   7   3          5.61         10.37         3.89 o
   6   7   3          1.16          3.73         3.50 o
   7   7   3         27.64         24.19         3.74 o
   8   7   3         11.44         13.03         4.63 o
   9   7   3          1.29          4.66         4.84 o
  10   7   3          0.89         -1.83         4.20 o
  11   7   3          1.09          9.08         5.62 o
   1   8   3          8.70          5.86         5.16 o
   2   8   3         13.31         14.23         7.01 o
   3   8   3         11.29         13.95         4.61 o
   4   8   3         29.39         40.57        10.45 o
   5   8   3          2.09          0.56         5.32 o
   6   8   3          7.96          5.36         7.49 o
   0   0   4       5936.37       5908.86       205.74 o
   2   0   4        867.61        774.23        17.41 o
   4   0   4        976.95        992.22        19.40 o
   6   0   4       1938.14       2081.85        38.80 o
   8   0   4        126.99        137.32         4.77 o
  10   0   4        191.03        203.65         6.22 o
  12   0   4        191.90        214.35         8.12 o
  14   0   4         70.68         75.47         5.20 o
  16   0   4         30.21         28.25         6.71 o
  18   0   4          1.36         -8.02         8.46 o
   1   1   4        136.47        125.99         3.67 o
   2   1   4        186.37        167.54         3.36 o
   3   1   4        792.04        739.49        11.40 o
   4   1   4       2794.44       2689.03        36.57 o
   5   1   4       1130.28       1169.31        24.68 o
   6   1   4       3711.90       3897.48        52.88 o
   7   1   4        219.95        216.61         4.26 o
   8   1   4        308.20        313.42         5.69 o
   9   1   4         46.13         41.40         2.13 o
  10   1   4        323.97        337.92        10.89 o
  11   1   4        145.23        157.64         4.49 o
  12   1   4        104.59        103.78         3.94 o
  13   1   4         91.23         92.04         3.66 o
  14   1   4         76.35         64.97         3.47 o
  15   1   4          6.22          3.86         2.91 o
  16   1   4         16.24         13.40         3.60 o
  17   1   4          2.90         10.12         4.09 o
  18   1   4          3.29          1.06         9.29 o
  19   1   4          7.01          5.99         9.14 o
   0   2   4        777.46        779.58        13.91 o
   1   2   4         98.19         80.19         1.89 o
   2   2   4        879.93        872.07        12.72 o
   3   2   4         78.33         74.38         3.60 o
   4   2   4        251.34        258.35         4.67 o
   5   2   4        476.22        511.66         8.54 o
   6   2   4        418.20        434.98         7.84 o
   7   2   4        273.60        253.90         5.89 o
   8   2   4        390.89        410.74         8.11 o
   9   2   4         38.63         29.59         2.03 o
  10   2   4          3.37          5.36         3.77 o
  11   2   4         59.60         54.70         3.12 o
  12   2   4         70.35         72.06         4.00 o
  13   2   4         24.82         20.87         3.10 o
  14   2   4         14.13         11.35         3.20 o
  15   2   4         35.03         22.82         4.63 o
  16   2   4         13.45          9.67         4.35 o
  17   2   4          0.87         -0.99         9.41 o
  18   2   4          2.40          8.55         8.45 o
   1   3   4        156.60        157.91         3.07 o
   2   3   4         53.02         57.17         1.92 o
   3   3   4        672.31        675.51        10.55 o
   4   3   4         40.42         38.23         1.79 o
   5   3   4       1013.41       1033.57        15.42 o
   6   3   4         69.52         72.04         2.66 o
   7   3   4        148.34        139.56         3.81 o
   8   3   4          8.07         10.77         3.33 o
   9   3   4         66.00         61.82         4.77 o
  10   3   4         90.80         88.19         5.57 o
  11   3   4        253.81        284.20        12.16 o
  12   3   4         68.90         76.97         8.34 o
  13   3   4         73.16         88.15        10.14 o
  14   3   4         22.73         23.89         8.58 o
  15   3   4         12.66         13.62         4.69 o
  16   3   4          0.03          7.30         7.56 o
  17   3   4          5.03         -0.62         5.73 o
   0   4   4        142.73        156.09         5.35 o
   1   4   4        152.45        162.05         3.89 o
   2   4   4         47.85         47.46         2.24 o
   3   4   4        134.74        139.01         3.52 o
   4   4   4          8.49          9.14         1.77 o
   5   4   4        120.62        119.70         3.61 o
   6   4   4          9.26          9.49         2.94 o
   7   4   4        323.80        352.17         7.39 o
   8   4   4         86.94         78.46         3.42 o
   9   4   4        122.66        122.84         4.92 o
  10   4   4         53.72         54.83         3.71 o
  11   4   4          4.71          8.37         5.49 o
  12   4   4         22.93         24.21         3.71 o
  13   4   4         11.21         16.65         3.97 o
  14   4   4          1.50          6.85         7.22 o
  15   4   4         13.99         15.84         7.03 o
  16   4   4          0.51          8.27         6.32 o
   1   5   4          1.82          3.97         2.11 o
   2   5   4         18.82         20.14         2.37 o
   3   5   4         17.39         16.58         2.22 o
   4   5   4        187.82        183.66        10.31 o
   5   5   4          4.36          3.29         1.86 o
   6   5   4        239.99        241.13         7.73 o
   7   5   4          0.69          1.22         3.91 o
   8   5   4         25.75         25.35         2.77 o
   9   5   4         30.37         28.50         2.86 o
  10   5   4        167.93        187.02         9.06 o
  11   5   4         28.44         25.78         4.16 o
  12   5   4         70.70         74.88         7.59 o
  13   5   4          2.91          3.11         3.84 o
  14   5   4          3.13         -4.47         4.47 o
  15   5   4          1.47          7.51         6.78 o
   0   6   4         53.85         58.35         4.96 o
   1   6   4         39.35         39.13         3.21 o
   2   6   4         93.33        104.20         4.69 o
   3   6   4         33.03         34.46         4.72 o
   4   6   4         27.71         25.08         3.20 o
   5   6   4         27.21         31.85         3.31 o
   6   6   4          9.34          7.00         2.58 o
   7   6   4         57.92         66.07         6.01 o
   8   6   4         33.49         36.81         3.94 o
   9   6   4         16.81         13.95         3.70 o
  10   6   4         15.49         14.15         4.30 o
  11   6   4         12.76         13.81         5.35 o
  12   6   4         19.71         16.30         5.14 o
  13   6   4          0.80         -4.87         4.87 o
   1   7   4          7.80          7.18         3.68 o
   2   7   4          3.37          9.44         3.23 o
   3   7   4          5.23          3.87         4.52 o
   4   7   4         11.74          9.98         4.25 o
   5   7   4         45.37         35.12         4.69 o
   6   7   4          1.65          1.46         3.55 o
   7   7   4          7.14          3.65         3.82 o
   8   7   4         16.51         19.07         5.05 o
   9   7   4          4.78          0.99         5.32 o
  10   7   4         20.86         15.96         5.67 o
   0   8   4          5.67          9.29         7.44 o
   1   8   4          2.60         -4.21         4.98 o
   2   8   4          5.02          6.78         5.12 o
   3   8   4          1.79         -2.03         4.50 o
   4   8   4          8.28         12.28         4.34 o
   5   8   4          2.49         10.74         5.01 o
   2   0   5       1731.73       1768.94        36.76 o
   4   0   5       1044.10       1111.60        25.72 o
   6   0   5        129.91        126.43         4.04 o
   8   0   5        186.43        190.91         5.84 o
  10   0   5        512.19        537.13        12.59 o
  12   0   5        171.54        163.58         6.71 o
  14   0   5         92.82         96.38         6.27 o
  16   0   5         16.75         14.59         4.96 o
  18   0   5          1.09          5.54        11.52 o
   0   1   5       4013.73       4102.82       149.92 o
   1   1   5       1513.57       1360.11       137.20 o
   2   1   5       1115.26       1075.27        16.34 o
   3   1   5        456.97        407.63         7.14 o
   4   1   5        559.58        540.60         9.52 o
   5   1   5         80.70         89.54         6.05 o
   6   1   5        403.32        403.55         7.57 o
   7   1   5        123.49        134.31         7.78 o
   8   1   5        677.43        705.46        17.99 o
   9   1   5        100.06         99.90         3.00 o
  10   1   5        162.22        166.04         7.80 o
  11   1   5          5.68          2.65         1.63 o
  12   1   5         24.73         29.70         2.26 o
  13   1   5          2.17         -0.29         1.70 o
  14   1   5          4.89          4.40         3.04 o
  15   1   5          1.07         -3.53         3.53 o
  16   1   5         18.72         11.74         4.67 o
  17   1   5         17.89         11.33         5.05 o
  18   1   5          6.96          8.73         7.19 o
   1   2   5        455.04        467.40         7.41 o
   2   2   5        222.13        230.77         4.64 o
   3   2   5        215.18        231.49         4.67 o
   4   2   5         22.03         18.66         1.62 o
   5   2   5         40.84         37.07         2.00 o
   6   2   5        104.33        102.74         4.23 o
   7   2   5        167.09        150.96         4.28 o
   8   2   5        116.26        109.99         4.02 o
   9   2   5        250.43        265.32         5.32 o
  10   2   5        130.79        137.31        10.11 o
  11   2   5        267.62        273.55        14.64 o
  12   2   5        100.95        106.05         4.01 o
  13   2   5         19.36         22.02         2.64 o
  14   2   5         40.39         42.12         5.47 o
  15   2   5          2.20          1.68         3.06 o
  16   2   5          4.80          2.53         9.24 o
  17   2   5          2.87          4.28         7.93 o
  18   2   5          1.91         -9.50         9.50 o
   0   3   5         37.00         38.66         2.24 o
   1   3   5       1922.77       2005.59        25.55 o
   2   3   5         55.58         53.64         3.36 o
   3   3   5        534.22        525.43         7.93 o
   4   3   5        263.05        277.02         5.59 o
   5   3   5        174.30        171.31         5.52 o
   6   3   5         34.31         34.96         2.41 o
   7   3   5         81.52         86.87         3.08 o
   8   3   5        161.02        165.95         9.94 o
   9   3   5        162.33        167.73         9.41 o
  10   3   5         22.55         19.60         3.33 o
  11   3   5          4.98          6.41         3.38 o
  12   3   5         25.34         22.32         2.50 o
  13   3   5         33.71         28.03         4.81 o
  14   3   5          2.80          1.52        10.21 o
  15   3   5          3.84         13.17         5.62 o
  16   3   5          1.92          9.54         7.25 o
  17   3   5         22.97         27.08        10.16 o
   1   4   5         20.30         17.33         1.58 o
   2   4   5         67.67         64.06         2.50 o
   3   4   5         73.71         64.38         2.78 o
   4   4   5        107.25        111.82         8.17 o
   5   4   5         27.68         31.32         2.20 o
   6   4   5         12.36         10.64         4.57 o
   7   4   5        208.90        214.65         5.48 o
   8   4   5         72.92         62.83         3.07 o
   9   4   5        231.33        237.24        10.82 o
  10   4   5         74.85         80.54         8.39 o
  11   4   5        155.55        150.16         6.80 o
  12   4   5         11.05         11.37         2.84 o
  13   4   5         37.44         39.12         4.68 o
  14   4   5          5.01          2.69         4.13 o
  15   4   5          0.50          4.76         6.93 o
  16   4   5          0.05         -6.30         8.73 o
   0   5   5        351.18        364.99        10.45 o
   1   5   5         64.71         68.66         6.39 o
   2   5   5         49.95         45.06         2.61 o
   3   5   5         63.96         62.47         4.33 o
   4   5   5        102.11         95.06         3.79 o
   5   5   5         28.85         22.58         2.46 o
   6   5   5        145.89        158.23         5.18 o
   7   5   5         30.09         28.84         3.45 o
   8   5   5        155.94        172.93         7.90 o
   9   5   5          7.48          3.64         2.53 o
  10   5   5         79.93         78.89         5.47 o
  11   5   5         24.28         25.87         9.97 o
  12   5   5          0.66          1.91         4.35 o
  13   5   5         13.56         10.51         4.19 o
  14   5   5          2.20         -1.98         8.32 o
   1   6   5          3.86          6.59         3.01 o
   2   6   5         14.74         11.24         2.26 o
   3   6   5         21.35         21.55         2.72 o
   4   6   5         10.46         12.90         2.69 o
   5   6   5          4.45          3.58         4.84 o
   6   6   5         89.81         92.89         5.91 o
   7   6   5         27.14         23.98         6.10 o
   8   6   5         28.21         20.89         5.76 o
   9   6   5         72.12         64.69         5.26 o
  10   6   5          7.62          8.60         4.22 o
  11   6   5         27.87         34.70         5.58 o
  12   6   5          5.63         19.50         9.11 o
   0   7   5         22.32         21.59         5.35 o
   1   7   5          8.73          5.66         7.20 o
   2   7   5         17.56         11.33         3.76 o
   3   7   5         14.40         14.62         8.19 o
   4   7   5         30.01         28.64         4.28 o
   5   7   5         15.38         21.37         6.42 o
   6   7   5         15.50         16.00         4.37 o
   7   7   5         19.32         16.51         5.76 o
   8   7   5         16.30         19.89         4.77 o
   9   7   5         26.71         16.13         4.19 o
   1   8   5          1.32         -4.09         4.58 o
   2   8   5          0.82         -3.85         4.78 o
   3   8   5          0.20         -0.82         6.10 o
   2   0   6        146.76        157.84         5.01 o
   4   0   6         90.26         72.70         3.45 o
   6   0   6         96.11         94.24         3.50 o
   8   0   6         10.94          5.45         1.90 o
  10   0   6        112.50        131.24         5.06 o
  12   0   6          8.14          5.88         2.53 o
  14   0   6          3.85          5.40         3.74 o
  16   0   6         17.69          1.26         5.25 o
  18   0   6         40.95         58.11        14.98 o
   1   1   6        170.90        197.41         8.89 o
   2   1   6       1038.89       1166.06        20.49 o
   3   1   6        273.71        291.54         6.28 o
   4   1   6        149.48        158.38         6.66 o
   5   1   6        111.18        101.29         3.16 o
   6   1   6        291.73        297.89         6.35 o
   7   1   6        380.10        379.88         7.27 o
   8   1   6        112.99        111.62         7.34 o
   9   1   6         92.96         91.31         6.61 o
  10   1   6         44.99         46.18         6.71 o
  11   1   6         22.63         20.17         1.74 o
  12   1   6         21.03         17.39         1.99 o
  13   1   6         17.32         15.64         3.77 o
  14   1   6         28.41         26.28         2.79 o
  15   1   6          6.70          4.10         2.90 o
  16   1   6         15.35         16.43         5.18 o
  17   1   6          1.11         -7.53         7.53 o
   0   2   6         80.37         90.59         7.97 o
   1   2   6        679.20        671.07        34.60 o
   2   2   6         18.32         17.58         0.93 o
   3   2   6         46.22         38.97         1.75 o
   4   2   6        152.00        139.54         7.00 o
   5   2   6        553.68        575.01        11.02 o
   6   2   6         48.56         46.05         3.36 o
   7   2   6          6.47          5.11         1.90 o
   8   2   6         13.71          8.13         2.19 o
   9   2   6         93.81         97.33         5.35 o
  10   2   6          5.67          5.98         2.38 o
  11   2   6         15.85         13.60         2.79 o
  12   2   6          7.93          7.20         1.97 o
  13   2   6          5.21         10.11         4.18 o
  14   2   6          4.38          5.96         2.36 o
  15   2   6          4.68          4.75         3.55 o
  16   2   6          7.35         -0.72         4.90 o
  17   2   6         10.14          2.09         7.76 o
   1   3   6        290.60        301.64         5.75 o
   2   3   6         52.93         54.85         2.01 o
   3   3   6        532.69        598.12         9.82 o
   4   3   6        121.30        128.79         3.94 o
   5   3   6        298.47        277.20         6.18 o
   6   3   6         79.43         75.55         3.11 o
   7   3   6        387.93        404.48         9.32 o
   8   3   6         74.22         69.94         3.94 o
   9   3   6         68.56         69.18         3.93 o
  10   3   6         66.01         65.43         5.37 o
  11   3   6          2.01          3.57         2.78 o
  12   3   6          6.13          9.02         3.14 o
  13   3   6          5.75          6.30         1.26 o
  14   3   6          2.41          3.62         6.78 o
  15   3   6          2.93         11.25         9.14 o
  16   3   6          5.17         11.42         6.52 o
   0   4   6        360.19        376.76         9.92 o
   1   4   6        164.91        148.99         3.61 o
   2   4   6         14.83         13.89         1.68 o
   3   4   6         93.62         96.10         2.94 o
   4   4   6        147.86        156.76         3.78 o
   5   4   6         20.49         20.11         3.60 o
   6   4   6         29.49         26.73         6.32 o
   7   4   6         44.28         39.48         2.36 o
   8   4   6          4.53          2.05         1.56 o
   9   4   6         14.46         13.21         2.72 o
  10   4   6         26.47         32.78         2.63 o
  11   4   6         21.82         25.59         7.25 o
  12   4   6         23.98         20.18         2.75 o
  13   4   6         13.52         19.82         6.91 o
  14   4   6         13.40         -2.62         7.90 o
  15   4   6          1.39         -6.68         9.80 o
   1   5   6         45.47         43.06         2.41 o
   2   5   6        127.89        142.56         4.08 o
   3   5   6         89.61         91.62         3.60 o
   4   5   6         56.43         65.85         6.15 o
   5   5   6         74.65         69.28         6.47 o
   6   5   6         26.81         23.16         2.54 o
   7   5   6         12.85         12.01         2.43 o
   8   5   6         49.10         46.86         3.83 o
   9   5   6         26.35         35.52         3.88 o
  10   5   6          1.06          2.15         2.67 o
  11   5   6          5.81          2.53         4.67 o
  12   5   6          5.84          8.91         6.52 o
  13   5   6          8.53          0.62        13.10 o
  14   5   6          7.61         13.86        14.88 o
   0   6   6         48.82         46.78         4.47 o
   1   6   6          6.22          5.84         4.57 o
   2   6   6         68.87         65.81         3.63 o
   3   6   6          5.64          7.60         2.46 o
   4   6   6          7.88         10.83         2.85 o
   5   6   6         27.40         26.79         2.77 o
   6   6   6         12.21          8.68         2.96 o
   7   6   6         29.28         28.71         3.51 o
   8   6   6          3.46          3.57         3.87 o
   9   6   6          7.77          7.36         6.64 o
  10   6   6          4.54         -6.98         8.30 o
  11   6   6          6.86         -1.99         7.13 o
   1   7   6          9.80         11.10         3.20 o
   2   7   6         13.75         10.53         3.73 o
   3   7   6         16.75         23.25         3.96 o
   4   7   6          2.28          2.60         4.24 o
   5   7   6          5.21          6.33         4.19 o
   6   7   6          0.16          0.99         4.03 o
   7   7   6         16.15         16.90         4.63 o
   8   7   6          4.30         12.39         7.60 o
   2   0   7         27.64         27.18         2.82 o
   4   0   7        336.70        328.08         9.09 o
   6   0   7       1203.61       1221.55        29.37 o
   8   0   7        587.24        570.78        13.91 o
  10   0   7        843.63        964.51        22.81 o
  12   0   7        309.27        348.75        11.57 o
  14   0   7         29.53         16.63         3.70 o
  16   0   7          8.69         10.11        10.07 o
   0   1   7       1160.15       1039.73        47.17 o
   1   1   7         57.67         54.05         7.34 o
   2   1   7        442.81        436.09         9.83 o
   3   1   7         43.30         36.62         2.43 o
   4   1   7        383.82        399.97        22.44 o
   5   1   7         53.21         47.10         5.64 o
   6   1   7        319.18        322.63         6.96 o
   7   1   7        188.96        185.17         4.51 o
   8   1   7        244.13        242.25         5.75 o
   9   1   7        125.85        119.17         4.02 o
  10   1   7         79.34         74.21         3.39 o
  11   1   7         86.11         84.02         3.99 o
  12   1   7         85.32         62.54         5.23 o
  13   1   7         56.43         56.26         2.97 o
  14   1   7         10.86          1.69         5.62 o
  15   1   7          1.94         -6.24         7.37 o
  16   1   7         10.07         16.33         6.51 o
  17   1   7          2.28         -5.25         7.88 o
   1   2   7        124.63        101.67         7.11 o
   2   2   7          5.69          5.28         0.77 o
   3   2   7        366.01        385.85         8.42 o
   4   2   7        127.30        115.99         3.13 o
   5   2   7        849.33        898.51        15.54 o
   6   2   7        149.30        146.42         4.73 o
   7   2   7        291.92        298.46         8.51 o
   8   2   7        133.85        126.63         4.45 o
   9   2   7        571.41        610.56        13.10 o
  10   2   7        110.18         97.79         7.15 o
  11   2   7        239.31        228.14         8.15 o
  12   2   7         68.73         62.07         9.07 o
  13   2   7         29.82         21.48         3.93 o
  14   2   7          7.81          6.12        10.38 o
  15   2   7         24.19         24.03         5.13 o
  16   2   7          1.42          1.23         6.20 o
   0   3   7         24.23         26.60         1.60 o
   1   3   7        163.67        173.61         3.64 o
   2   3   7         99.84        104.89         4.77 o
   3   3   7        255.94        260.52         5.49 o
   4   3   7         77.62         77.98         2.52 o
   5   3   7        371.97        379.65         8.11 o
   6   3   7         63.65         62.95         3.14 o
   7   3   7        352.26        379.80         9.32 o
   8   3   7         38.31         33.12         3.91 o
   9   3   7        179.72        179.84         6.69 o
  10   3   7          3.01          3.68         2.32 o
  11   3   7         56.57         45.11         4.49 o
  12   3   7         61.81         60.76         5.62 o
  13   3   7         77.33         72.55         6.06 o
  14   3   7          3.23         -3.11         6.61 o
  15   3   7          6.51          4.12         7.97 o
   1   4   7         30.00         24.74         1.91 o
   2   4   7         16.78         16.88         2.36 o
   3   4   7         88.27         83.73         3.16 o
   4   4   7        168.21        164.80         4.80 o
   5   4   7        161.05        176.77         4.95 o
   6   4   7        113.28        107.06         4.44 o
   7   4   7        236.29        242.96         7.70 o
   8   4   7         48.73         50.56         7.59 o
   9   4   7        110.47        106.36        13.64 o
  10   4   7         42.54         50.05         5.51 o
  11   4   7         44.33         33.41         5.47 o
  12   4   7         24.56         20.46         6.84 o
  13   4   7         21.79         33.14        17.41 o
  14   4   7          3.93          1.66         7.15 o
   0   5   7         12.79         12.93         3.01 o
   1   5   7         40.86         37.35         2.73 o
   2   5   7         11.07         15.16         2.03 o
   3   5   7        128.94        134.03         4.91 o
   4   5   7         54.29         51.93         2.97 o
   5   5   7        172.49        178.48         6.28 o
   6   5   7         18.64         19.18         3.23 o
   7   5   7         64.02         70.68         6.49 o
   8   5   7         12.04         16.02         2.36 o
   9   5   7         27.89         31.10         5.22 o
  10   5   7          0.82          0.73         3.86 o
  11   5   7          8.01          2.43         5.88 o
  12   5   7         30.91         39.71         8.98 o
  13   5   7          2.53         13.49         7.54 o
   1   6   7          1.00          1.90         3.48 o
   2   6   7          9.07          8.71         2.47 o
   3   6   7         22.78         24.41         3.11 o
   4   6   7         33.38         29.32         3.17 o
   5   6   7          9.29         13.35         2.94 o
   6   6   7         58.64         60.93         7.90 o
   7   6   7          4.10          6.64         6.83 o
   8   6   7         37.46         39.08         6.71 o
   9   6   7          0.64         -4.93         5.66 o
  10   6   7          5.24         -3.76         6.19 o
   0   7   7          6.69          8.56         4.91 o
   1   7   7          6.39          1.79         3.91 o
   2   7   7         14.93         18.85         4.04 o
   3   7   7          1.89          0.02         4.45 o
   4   7   7         38.29         40.44         4.59 o
   5   7   7          1.88         -2.73        11.06 o
   6   7   7         34.04         33.67        19.13 o
   2   0   8        589.81        605.01        32.58 o
   4   0   8        564.44        566.06        14.34 o
   6   0   8       1373.32       1465.65        34.67 o
   8   0   8         80.59         67.35         4.86 o
  10   0   8         62.66         60.49         5.69 o
  12   0   8          0.98          1.70         2.33 o
  14   0   8         23.25         27.86         9.82 o
  16   0   8         22.69         41.19        12.79 o
   1   1   8         25.81         24.84         4.83 o
   2   1   8        165.05        151.86        13.52 o
   3   1   8        114.00        101.58         4.02 o
   4   1   8        329.76        346.02         7.14 o
   5   1   8         62.57         60.21         2.73 o
   6   1   8        138.48        139.83         4.53 o
   7   1   8          0.92         -2.03         2.03 o
   8   1   8          4.01          2.52         1.89 o
   9   1   8         19.85         20.81         3.65 o
  10   1   8        276.74        274.79         7.65 o
  11   1   8         56.60         43.56         3.47 o
  12   1   8         32.07         21.27         3.05 o
  13   1   8         11.83         14.44         3.69 o
  14   1   8          5.13         -5.00        10.84 o
  15   1   8          3.04          5.87         5.86 o
  16   1   8          3.42         -3.72         5.35 o
   0   2   8        107.59         98.61        10.65 o
   1   2   8        123.30         98.83        19.65 o
   2   2   8        115.99        106.23         8.28 o
   3   2   8         87.28         86.33        10.41 o
   4   2   8        103.73        108.50         4.01 o
   5   2   8        379.91        380.21        11.31 o
   6   2   8         85.85         78.70         3.19 o
   7   2   8        348.29        355.38         8.91 o
   8   2   8         78.69         82.37         3.78 o
   9   2   8         15.75         19.63         2.65 o
  10   2   8          8.84          6.80         4.89 o
  11   2   8         24.61         16.91         3.48 o
  12   2   8         11.97          6.34         3.58 o
  13   2   8         10.62          3.95         4.17 o
  14   2   8          3.16         -6.62         6.62 o
  15   2   8         12.26          2.42         7.15 o
   1   3   8          6.41          7.19         3.90 o
   2   3   8         13.67         17.68         3.19 o
   3   3   8         52.21         52.21         2.48 o
   4   3   8         33.55         36.47         3.57 o
   5   3   8         20.85         22.15         1.66 o
   6   3   8         99.90         86.41         3.72 o
   7   3   8         10.47         12.08         2.46 o
   8   3   8         67.64         62.26         3.95 o
   9   3   8         14.58         11.63         3.05 o
  10   3   8         24.50         21.81         4.04 o
  11   3   8         79.58         62.71         5.62 o
  12   3   8         30.19         22.90         5.07 o
  13   3   8          1.68          2.11         9.94 o
  14   3   8          4.90         -2.79         9.97 o
   0   4   8          9.38          7.25         1.70 o
   1   4   8         15.76         14.46         1.41 o
   2   4   8         13.91         14.73         1.46 o
   3   4   8         22.09         27.87         2.82 o
   4   4   8         26.93         24.48         2.29 o
   5   4   8         75.77         72.32         4.74 o
   6   4   8        226.13        227.54        16.92 o
   7   4   8         53.30         48.24         4.62 o
   8   4   8         24.14         19.88         3.82 o
   9   4   8          9.42          7.83         3.75 o
  10   4   8          3.75          3.58         4.28 o
  11   4   8          1.09          2.14        12.18 o
  12   4   8          7.14          7.07         5.89 o
  13   4   8          3.53         -1.27         7.05 o
   1   5   8          4.63          7.66         2.07 o
   2   5   8         27.86         31.73         4.04 o
   3   5   8         25.13         30.49         4.08 o
   4   5   8         47.38         44.39         3.45 o
   5   5   8         37.26         34.24         3.10 o
   6   5   8         42.06         45.95         4.06 o
   7   5   8          1.41         -1.22         3.13 o
   8   5   8          5.28         -1.60         3.90 o
   9   5   8         22.31         29.19         7.17 o
  10   5   8          6.63          9.54         6.55 o
  11   5   8         15.83         19.04         4.97 o
   0   6   8          8.04          7.49         4.08 o
   1   6   8         12.94          7.59         3.07 o
   2   6   8          0.70         -1.29         2.85 o
   3   6   8         17.25         11.42         4.38 o
   4   6   8         14.18         23.25         4.71 o
   5   6   8          2.38          5.23         4.12 o
   6   6   8         45.89         44.85         6.83 o
   7   6   8         13.27         17.99         6.08 o
   8   6   8         12.48          4.39         5.05 o
   9   6   8          3.00          1.40         8.61 o
   1   7   8          1.19          7.47        11.62 o
   2   7   8         16.32         17.32         9.07 o
   3   7   8          0.85         -3.45         8.51 o
   4   0   9       1896.34       2092.45        58.64 o
   6   0   9        616.20        689.38        17.55 o
   8   0   9         68.72         69.20         5.11 o
  10   0   9         79.38         70.22         5.93 o
  12   0   9         15.93          9.73         5.35 o
  14   0   9         51.04         56.80        10.94 o
   0   1   9        116.93        114.32        13.18 o
   1   1   9         97.55         97.54        12.21 o
   2   1   9        526.77        556.24        31.75 o
   3   1   9        128.76         87.24        10.21 o
   4   1   9        351.37        347.44        16.12 o
   5   1   9        128.08        128.26         4.24 o
   6   1   9        144.38        135.06         7.20 o
   7   1   9        191.09        207.72         7.88 o
   8   1   9        105.95        110.49        10.09 o
   9   1   9         15.51         14.25         6.73 o
  10   1   9         28.09         20.51         3.45 o
  11   1   9          7.11          3.36         2.78 o
  12   1   9         20.26         17.40         3.31 o
  13   1   9         14.47         22.84         7.11 o
  14   1   9         28.13         35.60         7.93 o
  15   1   9          1.78          8.49         6.31 o
   1   2   9         57.98         54.87         6.38 o
   2   2   9         85.16         69.91         7.55 o
   3   2   9        295.88        269.00        14.32 o
   4   2   9        309.99        313.66        22.98 o
   5   2   9        690.18        723.03        17.87 o
   6   2   9        177.74        193.36         5.69 o
   7   2   9        152.69        158.18         9.17 o
   8   2   9         29.11         23.79         2.53 o
   9   2   9         67.37         65.88         4.34 o
  10   2   9         13.15          8.32         3.11 o
  11   2   9         37.17         23.34         3.53 o
  12   2   9          1.68         -0.38         3.82 o
  13   2   9         25.35         27.07         7.19 o
  14   2   9         14.59         19.68         7.40 o
   0   3   9         28.05         26.40         9.68 o
   1   3   9        196.95        189.09        21.15 o
   2   3   9         55.33         51.59         9.58 o
   3   3   9        140.51        113.34        21.20 o
   4   3   9         74.00         75.68         4.69 o
   5   3   9        144.51        137.77         6.31 o
   6   3   9          3.28          1.00         1.92 o
   7   3   9        231.24        225.05         9.97 o
   8   3   9          3.42          3.58         5.03 o
   9   3   9         16.58          9.50         5.23 o
  10   3   9          3.70         -0.40         3.50 o
  11   3   9          5.87          4.78         5.15 o
  12   3   9          6.15          3.17         4.37 o
  13   3   9         15.48          8.75         6.50 o
   1   4   9         12.79         -8.27        10.41 o
   2   4   9         28.05         21.69         7.83 o
   3   4   9        102.38         95.50         4.04 o
   4   4   9        114.58        111.15         5.28 o
   5   4   9        161.75        159.63         5.44 o
   6   4   9         18.29         16.87         4.98 o
   7   4   9         69.38         68.06         7.51 o
   8   4   9         10.46          7.54         2.99 o
   9   4   9         15.18         12.34         4.59 o
  10   4   9         26.40         37.78         9.17 o
  11   4   9          3.66         -5.85         5.85 o
  12   4   9          6.13          2.94         6.71 o
   0   5   9         62.57         71.68         4.13 o
   1   5   9         11.82         13.13         1.71 o
   2   5   9         92.07         85.56         3.72 o
   3   5   9          8.18          7.56         4.67 o
   4   5   9         18.05         19.60         4.35 o
   5   5   9         50.20         52.98         4.65 o
   6   5   9         26.17         32.16         4.02 o
   7   5   9         35.97         41.75         4.74 o
   8   5   9          3.68          8.34         4.96 o
   9   5   9          3.51          8.12         9.14 o
  10   5   9          7.09         15.02         5.78 o
   6   0  10          8.61         -0.97         2.72 o
   8   0  10         46.72         44.83         4.96 o
  10   0  10         12.70          6.56         4.62 o
  12   0  10         61.19         77.51        12.93 o
  14   0  10          3.30          5.35         6.08 o
   1   1  10         82.86         72.50        12.25 o
   2   1  10        123.90         89.47        11.62 o
   3   1  10          0.45         -8.27         9.14 o
   4   1  10         49.80         48.92         8.90 o
   5   1  10         52.54         47.19         3.57 o
   6   1  10         27.14         27.05         6.71 o
   7   1  10         11.51         10.24         3.23 o
   8   1  10         51.61         53.69         4.05 o
   9   1  10          8.57          7.86         3.24 o
  10   1  10        151.53        149.68         9.36 o
  11   1  10         12.74         14.33         4.06 o
  12   1  10         46.71         29.72         7.47 o
  13   1  10          4.75         -4.08         9.60 o
   0   2  10         43.02         61.61         9.73 o
   1   2  10         75.35         48.59        11.99 o
   2   2  10         60.57         46.58        13.91 o
   5   2  10          4.26          6.47         5.15 o
   6   2  10         17.53         20.04         3.14 o
   7   2  10         30.70         29.04         2.54 o
   8   2  10          7.74         -2.78         4.16 o
   9   2  10          7.96          9.06         3.72 o
  10   2  10         15.00         22.48         7.42 o
  11   2  10          2.99          2.21         5.66 o
  12   2  10          9.17         14.01         5.32 o
  13   2  10          9.47         10.81         6.66 o
   5   3  10         54.21         52.37         2.14 o
   6   3  10         16.93         21.32         3.46 o
   7   3  10         28.14         31.20         4.02 o
   8   3  10         32.16         24.70         4.80 o
   9   3  10         49.90         53.42         6.66 o
  10   3  10         20.07         13.58         4.39 o
  11   3  10         24.64         16.09         6.17 o
  12   3  10          3.75         -6.22         6.22 o
   5   4  10         13.14         14.15         3.16 o
   6   4  10         39.61         39.05         5.15 o
   7   4  10          2.23         -0.21         3.10 o
   8   4  10         20.30         21.62         4.72 o
   9   4  10          1.30          7.93         8.68 o
  10   4  10          2.53         -4.45         4.45 o
   6   0  11        182.75        217.07        14.00 o
   8   0  11         45.36         31.12         4.81 o
  10   0  11         22.56         41.04         8.61 o
  12   0  11         20.74         11.62        10.21 o
   6   1  11         82.73         91.66        14.93 o
   7   1  11         16.56         10.73         6.01 o
   8   1  11         51.64         52.51         4.76 o
   9   1  11          3.89          8.39         3.82 o
  10   1  11         12.20          9.76         5.09 o
  11   1  11          5.59          7.38         5.49 o
  12   1  11          7.55          4.55         5.59 o
   6   2  11         16.79         13.27         2.12 o
   7   2  11         67.65         66.65        10.02 o
   8   2  11         11.72         22.42         7.88 o
   9   2  11         11.54         17.96         5.23 o
  10   2  11          4.65         11.22         5.81 o
  11   2  11          3.42          3.85         5.02 o
   7   3  11         12.35         15.80         6.81 o
   8   3  11          4.83          8.61         9.68 o
   9   3  11          4.78          2.67         8.95 o
  10   3  11          7.35         26.74        12.30 o
   8   4  11          9.81         -4.62         9.63 o
   8   0  12          9.22          5.54         5.15 o
   7   1  12          3.60          9.58         6.08 o
   8   1  12          5.62          4.13         7.00 o
   9   1  12          0.18         -5.20         6.32 o
  10   1  12         24.73         32.43         9.43 o
   8   2  12          0.55          6.27         8.80 o
   9   2  12          5.51         -2.09         8.70 o
                                                
